# Supplementary material for: Intratumoral Microbiome in Head and Neck Paragangliomas
Source: Int J Mol Sci. 2024 Aug 23;25(17):9180. doi: 10.3390/ijms25179180 (PMC11394710; doi:10.3390/ijms25179180)
Supplement: Supplementary file 1 [file ijms-25-09180-s001.zip]

Archive with 1 entries (1 files):
- ijms-3093834-supplementary.xlsx
