# Supplementary material for: Intratumoral Microbiome in Head and Neck Paragangliomas
Source: Int J Mol Sci. 2024 Aug 23;25(17):9180. doi: 10.3390/ijms25179180 (PMC11394710; doi:10.3390/ijms25179180)
Supplement: Supplementary file 1 [file ijms-25-09180-s001.zip › ijms-3093834-supplementary.xlsx]

## Sheet: Bacteria and fungi
				Sample ID (values - percentage of bacterial/fungal sequences among all reads)
Family	Contamination	Mean percentage	Max	001tc2	001tv	002tc	003tc	004tc	005tv	006tc	008tc	010tc	013tc	014tc	016tc	019tc	021tc	025tc	028tv	029tc	030tc	031tc	032tc	033tc	036tc	037tc	041tc	042tc	043tc	046tc	047tc	048tc	049tc	051tv	053tc	054tc	055tc	055tv	057tc	059tc	061tv	062tc	064tc	065tc	066tc	067tc	071tc	072tc	081tc
Burkholderiaceae	contaminant	1.61585	5.15	0.72	0.6	1.24	0.53	0.33	0.44	0.21	0.46	0.58	0.67	0.41	3.37	0.44	0.7	1.48	2.43	0.65	0.82	0.6	0.29	0.57	4.93	0.44	1.72	3.56	2.87	1.88	4.15	0.52	0.8	2.38	2.56	0.47	0.57	0.7	0.54	0.32	0.53	0.64	1.62	1.5	0.98	4.19	0.73	3.15	3.79
Xanthomonadaceae	contaminant	1.12049	4.84	0.15	0.11	0.81	0.02	0.04	0.04	0.09	0.12	0.19	0.04	0.1	2.72	0.04	0.21	1.34	1.98	0.23	0.11	0.05	0.04	0.12	4.7	0.12	1.37	3.9	2.82	1.72	3.24	0.09	0.86	3.19	2.45	0.32	0.73	0.19	0.05	0.61	0.51	0.14	0.02	0.05	0.16	3.64	0.16	2.86	3.57
Moraxellaceae	contaminant	0.747073	6.17	0.41	0.24	0.18	0.18	1.67	0.25	1.27	1.89	1.22	0.29	0.34	1.39	0.33	0.33	0.19	0.29	0.67	0.36	0.25	0.36	0.39	0.47	1.13	0.23	0.49	0.45	0.44	1.27	0.38	1.26	0.46	0.37	0.86	0.25	0.58	0.49	0.11	0.6	0.27	0.45	0.5	2.2	1.31	0.31	0.91	0.46
Enterobacteriaceae	contaminant	0.699268	1.31	0.7	0.67	0.7	0.77	0.8	0.72	0.58	0.75	0.6	0.73	0.55	0.72	0.64	0.81	0.53	0.71	0.56	0.69	0.72	0.6	0.56	0.4	0.55	0.93	0.55	0.78	0.77	0.64	0.46	0.62	0.88	0.77	0.51	0.67	0.64	0.66	0.93	0.63	0.69	0.69	0.76	0.62	0.78	0.8	0.67	0.52
Xanthobacteraceae	contaminant	0.604512	2.41	0.96	0.57	0.13	0.21	0.68	0.29	0.84	1.35	1.49	0.93	1.16	0.51	0.79	0.74	0.21	0.42	2.41	0.46	0.53	1.29	1.45	0.81	1.21	0.28	0.7	0.52	0.22	0.9	1.38	0.1	0.42	0.42	0.08	0.35	1.78	0.89	0.07	0.08	0.61	0.18	0.26	0.11	1.27	0.8	1	1.13
Comamonadaceae	contaminant	0.547561	5.17	0.33	0.18	0.06	0.04	0.08	0.11	0.1	0.34	0.42	0.16	0.34	0.13	0.07	0.31	0.06	0.1	0.52	0.26	0.18	0.09	0.53	0.18	0.31	0.09	0.2	0.14	0.32	0.18	0.22	0.06	0.22	0.1	0.04	1.63	0.45	0.13	0.36	0.09	0.22	0.15	0.23	0.08	3.7	0.25	2.96	3.76
Deinococcaceae	contaminant	0.484878	2.83	0.66	0.36	0.13	0.15	0.17	0.16	0.2	0.37	2.31	0.14	0.31	0.42	0.13	0.42	0.2	0.44	0.67	0.2	0.19	0.33	0.95	0.72	0.36	0.38	0.67	0.46	0.25	2.77	0.22	0.17	0.46	0.43	0.08	2.83	0.39	0.18	0.03	0.1	0.25	0.15	0.14	0.16	1.17	0.38	0.59	0.79
Propionibacteriaceae	contaminant	0.392195	1.12	0.33	0.15	0.37	0.16	0.62	1.08	0.38	0.62	0.47	0.49	0.31	0.44	0.38	0.55	0.17	0.08	0.28	0.84	0.79	0.22	0.33	0.12	0.49	0.25	0.25	0.6	0.42	0.37	0.23	0.5	0.28	0.25	0.28	0.58	0.52	1.12	0.19	0.17	0.25	0.46	1.09	0.94	0.29	0.22	0.23	0.15
Cytophagaceae	contaminant	0.299512	1.8	0.41	0.15	0.16	0.04	0.05	0.24	0.07	0.22	0.51	0.46	0.23	0.39	0.09	0.21	0.21	0.42	0.59	0.11	0.14	0.16	0.39	0.93	0.35	0.42	0.75	0.56	0.29	0.81	0.21	0.07	0.45	0.59	0.05	0.11	0.35	0.21	0.07	0.12	0.27	0.08	0.1	0.03	0.11	0.27	0.07	0.1
Sphingomonadaceae	contaminant	0.288537	1.51	0.39	0.18	0.1	0.08	0.1	0.13	0.2	0.29	0.48	0.21	0.26	0.38	0.18	0.36	0.18	0.31	0.53	0.19	0.16	0.25	0.45	0.56	0.34	0.24	0.57	0.42	0.22	0.72	0.3	0.11	0.46	0.41	0.04	0.4	0.4	0.24	1.51	0.12	0.2	0.14	0.16	0.11	0.13	0.27	0.09	0.09
Pseudomonadaceae	contaminant	0.274756	0.84	0.26	0.2	0.24	0.34	0.38	0.52	0.55	0.35	0.17	0.27	0.28	0.26	0.32	0.3	0.2	0.19	0.19	0.4	0.38	0.16	0.24	0.09	0.17	0.23	0.1	0.37	0.63	0.25	0.2	0.24	0.3	0.29	0.19	0.28	0.42	0.44	0.63	0.15	0.25	0.44	0.37	0.38	0.23	0.24	0.18	0.12
Rhodospirillaceae		0.240976	4.3	0.2	0.12	0.04	0.06	0.13	0.09	0.15	0.34	0.32	0.25	0.24	0.15	0.21	0.18	0.07	0.13	0.56	0.1	0.09	0.3	0.22	0.19	0.3	0.13	0.22	0.14	0.1	0.26	0.25	0.05	0.15	0.19	0.03	0.06	0.26	0.24	0.08	0.03	0.13	0.05	0.08	0.03	0.04	0.18	0.03	0.02
Mycobacteriaceae		0.232561	0.81	0.19	0.15	0.14	0.1	0.19	0.14	0.14	0.18	0.17	0.13	0.16	0.29	0.11	0.2	0.18	0.27	0.16	0.11	0.17	0.09	0.23	0.36	0.12	0.24	0.4	0.5	0.28	0.57	0.13	0.13	0.41	0.34	0.1	0.17	0.15	0.12	0.81	0.1	0.09	0.14	0.17	0.23	0.28	0.13	0.2	0.15
Microbacteriaceae	contaminant	0.217805	1.3	0.3	0.14	0.07	0.09	0.15	0.25	0.18	0.3	0.36	0.45	0.28	0.21	0.18	0.24	0.1	0.16	0.53	0.13	0.16	0.23	0.35	0.27	0.25	0.15	0.31	0.23	0.14	0.37	0.28	0.06	0.2	0.21	0.04	0.12	0.48	0.25	1.3	0.04	0.17	0.12	0.18	0.07	0.1	0.2	0.06	0.06
Pseudoalteromonadaceae		0.211098	1.71	0	0	0	0	1.3	0	0.79	1.37	0.56	0.01	0.01	0.83	0	0.01	0	0	0	0	0	0	0	0	0.74	0	0.01	0.01	0	0.63	0.02	0.72	0.04	0	0.55	0.01	0.01	0.02	0.01	0.35	0.01	0.01	0	1.71	0.48	0	0.38	0
Enterococcaceae	contaminant	0.200854	0.4	0.21	0.33	0.31	0.34	0.26	0.35	0.13	0.16	0.16	0.3	0.16	0.26	0.22	0.3	0.21	0.24	0.11	0.31	0.38	0.16	0.12	0.06	0.13	0.16	0.07	0.25	0.29	0.13	0.08	0.14	0.24	0.27	0.09	0.18	0.21	0.27	0.15	0.15	0.18	0.34	0.27	0.35	0.09	0.28	0.17	0.07
Caulobacteraceae	contaminant	0.189756	2.66	0.12	0.04	0.08	0.02	0.03	0.03	0.03	0.08	0.1	0.13	0.07	0.29	0.03	0.18	0.14	0.21	0.11	0.04	0.04	0.03	0.06	0.52	0.07	0.15	0.45	0.3	0.18	0.43	0.04	0.07	0.28	0.27	0.05	0.05	0.09	0.04	2.66	0.05	0.06	0.11	0.21	0.09	0.06	0.06	0.05	0.06
Flavobacteriaceae	contaminant	0.187073	0.63	0.2	0.19	0.13	0.12	0.13	0.15	0.21	0.27	0.37	0.15	0.16	0.2	0.13	0.29	0.11	0.15	0.47	0.2	0.17	0.13	0.14	0.23	0.29	0.07	0.2	0.18	0.15	0.19	0.17	0.08	0.15	0.16	0.04	0.28	0.5	0.22	0.45	0.09	0.16	0.11	0.13	0.14	0.19	0.23	0.16	0.19
Malasseziaceae	contaminant	0.178537	1.17	0.17	0.06	0.18	0.07	0.19	0.26	0.15	0.21	0.17	0.18	0.14	0.19	0.14	0.13	0.12	0.06	0.17	0.17	0.13	0.21	0.23	0.09	0.14	0.1	0.44	0.2	0.11	0.15	0.32	0.32	0.3	0.08	0.09	0.14	0.13	1.01	0.02	0.04	0.1	0.08	0.35	0.14	0.18	0.16	0.11	0.14
Gordoniaceae	contaminant	0.175976	1.35	0.26	0.05	0.03	0.03	0.09	0.22	0.07	0.09	0.21	0.3	0.13	0.09	0.06	0.09	0.08	0.13	0.19	0.05	0.27	0.1	0.33	0.15	0.07	0.22	0.22	0.24	0.09	0.43	0.1	0.03	0.21	0.18	0.02	1.35	0.19	0.07	0.02	0.04	0.06	0.06	0.12	0.04	0.28	0.1	0.12	0.14
Rhizobiaceae	contaminant	0.150366	0.43	0.21	0.11	0.07	0.04	0.07	0.06	0.13	0.17	0.23	0.16	0.21	0.29	0.07	0.16	0.12	0.23	0.34	0.1	0.13	0.15	0.25	0.43	0.21	0.15	0.39	0.27	0.14	0.38	0.11	0.05	0.23	0.23	0.06	0.03	0.33	0.13	0.4	0.07	0.16	0.05	0.08	0.06	0.07	0.17	0.06	0.05
Hymenobacteraceae		0.144634	0.92	0.24	0.15	0.04	0.02	0.06	0.04	0.13	0.23	0.39	0.08	0.17	0.2	0.1	0.17	0.09	0.14	0.46	0.09	0.14	0.11	0.53	0.28	0.26	0.21	0.28	0.15	0.09	0.39	0.19	0.03	0.15	0.2	0.02	0.04	0.31	0.22	0.03	0.08	0.24	0.03	0.04	0.07	0.01	0.16	0.04	0.01
Alcaligenaceae	contaminant	0.138415	0.9	0.16	0.07	0.07	0.03	0.05	0.07	0.07	0.16	0.2	0.33	0.11	0.18	0.1	0.07	0.08	0.1	0.22	0.07	0.04	0.15	0.1	0.21	0.14	0.16	0.21	0.15	0.1	0.27	0.12	0.05	0.2	0.17	0.06	0.12	0.17	0.11	0.02	0.08	0.06	0.05	0.14	0.03	0.1	0.1	0.07	0.05
Methylobacteriaceae	contaminant	0.135122	0.5	0.06	0.02	0.06	0.02	0.02	0.04	0.03	0.04	0.06	0.07	0.05	0.23	0.02	0.03	0.1	0.24	0.06	0.02	0.04	0.04	0.06	0.34	0.03	0.13	0.29	0.25	0.12	0.42	0.04	0.04	0.21	0.18	0.03	0.11	0.06	0.03	0.02	0.04	0.08	0.11	0.1	0.06	0.16	0.03	0.11	0.13
Thermaceae		0.13122	1.15	0.09	0.02	0.04	0.01	0.01	0.02	0	0.03	0.04	0.06	0.02	0.12	0.01	0.02	0.05	0.09	0.04	0.01	0.01	0.01	0.03	0.19	0.03	0.07	0.19	0.12	0.05	0.16	0.01	0.04	0.09	0.1	0.02	0.14	0.03	0.02	0.01	0.01	0.02	0.04	0.05	0.04	0.85	0.03	0.52	0.75
Lactobacillaceae	contaminant	0.130366	1.2	0.07	0.11	0.11	0.11	0.13	0.12	0.08	0.1	0.09	0.11	0.07	0.12	0.09	0.11	0.07	0.07	0.06	0.13	0.14	0.07	0.05	0.15	0.08	0.07	0.15	0.1	0.12	0.07	0.34	0.08	0.09	0.1	0.05	0.09	0.09	0.13	0.07	0.06	0.07	0.15	0.18	0.14	0.05	0.1	0.08	0.11
Oxalobacteraceae	contaminant	0.121829	0.6	0.09	0.06	0.04	0.05	0.03	0.04	0.04	0.11	0.12	0.09	0.09	0.11	0.05	0.07	0.08	0.07	0.17	0.07	0.04	0.05	0.1	0.19	0.15	0.11	0.21	0.13	0.19	0.19	0.11	0.02	0.19	0.11	0.02	0.04	0.15	0.05	0.02	0.07	0.09	0.12	0.2	0.03	0.07	0.07	0.04	0.04
Halomonadaceae		0.112805	0.83	0.03	0.02	0.01	0.01	0.57	0.01	0.36	0.54	0.27	0.04	0.01	0.28	0.02	0.04	0.01	0.01	0.02	0.01	0.01	0.02	0.02	0.01	0.25	0.83	0.01	0.02	0.01	0.27	0.02	0.35	0.01	0.02	0.28	0.02	0.02	0.06	0.02	0.18	0.02	0.01	0.02	0.63	0.26	0.02	0.19	0.01
Staphylococcaceae	contaminant	0.110854	0.69	0.1	0.07	0.11	0.06	0.18	0.14	0.12	0.14	0.1	0.11	0.07	0.12	0.07	0.09	0.06	0.06	0.07	0.11	0.1	0.06	0.07	0.06	0.09	0.15	0.1	0.11	0.13	0.15	0.1	0.09	0.11	0.15	0.07	0.1	0.13	0.2	0.07	0.05	0.09	0.11	0.1	0.17	0.1	0.08	0.07	0.1
Rhodobacteraceae	contaminant	0.10378	0.91	0.07	0.09	0.06	0.06	0.1	0.14	0.07	0.1	0.09	0.08	0.08	0.09	0.07	0.14	0.05	0.06	0.09	0.07	0.07	0.09	0.06	0.09	0.09	0.06	0.1	0.08	0.24	0.1	0.19	0.06	0.09	0.07	0.03	0.91	0.08	0.09	0.15	0.1	0.06	0.09	0.07	0.1	0.07	0.07	0.07	0.09
Streptococcaceae	contaminant	0.0912195	0.29	0.06	0.05	0.08	0.04	0.17	0.08	0.11	0.13	0.12	0.08	0.04	0.16	0.07	0.18	0.03	0.04	0.09	0.09	0.07	0.08	0.05	0.05	0.13	0.04	0.08	0.14	0.13	0.13	0.08	0.1	0.1	0.07	0.06	0.09	0.08	0.12	0.05	0.04	0.07	0.08	0.08	0.21	0.11	0.07	0.08	0.07
Vibrionaceae		0.0906098	0.48	0.06	0.03	0.05	0.03	0.21	0.03	0.13	0.23	0.13	0.04	0.03	0.19	0.02	0.12	0.03	0.05	0.04	0.03	0.03	0.04	0.04	0.05	0.13	0.04	0.05	0.07	0.06	0.22	0.06	0.13	0.09	0.06	0.09	0.05	0.05	0.06	0.12	0.05	0.06	0.05	0.05	0.25	0.18	0.05	0.14	0.04
Acetobacteraceae	contaminant	0.0897561	0.61	0.08	0.04	0.01	0.03	0.05	0.07	0.07	0.08	0.13	0.2	0.08	0.04	0.08	0.07	0.01	0.05	0.16	0.04	0.02	0.15	0.09	0.06	0.13	0.04	0.07	0.05	0.02	0.14	0.1	0.01	0.04	0.04	0.01	0.24	0.11	0.08	0.24	0.01	0.05	0.05	0.05	0.02	0.16	0.06	0.1	0.08
Chitinophagaceae	contaminant	0.0863415	0.73	0.03	0.02	0.03	0.02	0.03	0.03	0.03	0.04	0.1	0.04	0.03	0.08	0.04	0.07	0.05	0.06	0.13	0.01	0.02	0.07	0.04	0.19	0.09	0.05	0.18	0.12	0.06	0.13	0.05	0.04	0.12	0.12	0.01	0.17	0.06	0.06	0.73	0.03	0.03	0.03	0.03	0.04	0.08	0.03	0.07	0.07
Corynebacteriaceae	contaminant	0.0841463	0.32	0.05	0.03	0.09	0.03	0.16	0.14	0.1	0.1	0.08	0.07	0.05	0.07	0.07	0.06	0.04	0.03	0.1	0.07	0.06	0.04	0.11	0.06	0.06	0.05	0.11	0.05	0.21	0.11	0.17	0.07	0.14	0.32	0.05	0.09	0.04	0.09	0.05	0.03	0.09	0.07	0.08	0.11	0.11	0.07	0.05	0.05
Micrococcaceae	contaminant	0.0757317	0.39	0.04	0.03	0.03	0.03	0.08	0.08	0.08	0.08	0.07	0.1	0.05	0.18	0.13	0.06	0.03	0.01	0.06	0.06	0.07	0.04	0.06	0.03	0.05	0.31	0.05	0.05	0.13	0.1	0.06	0.07	0.07	0.14	0.05	0.07	0.06	0.07	0.08	0.04	0.05	0.07	0.12	0.07	0.05	0.03	0.03	0.03
Bacillaceae	contaminant	0.0703659	0.58	0.05	0.03	0.03	0.02	0.07	0.03	0.05	0.07	0.08	0.07	0.05	0.09	0.02	0.06	0.04	0.04	0.06	0.03	0.03	0.06	0.05	0.05	0.05	0.05	0.06	0.07	0.06	0.13	0.05	0.05	0.08	0.05	0.04	0.09	0.05	0.05	0.12	0.04	0.05	0.03	0.05	0.04	0.13	0.04	0.08	0.04
Nocardioidaceae	contaminant	0.0640244	1.13	0.05	0.01	0.01	0.01	0.03	0.01	0.06	0.05	0.04	0.04	0.02	0.02	0.02	0.1	0.01	0.01	0.03	0.02	0.01	0.03	0.05	0.02	0.04	0.02	0.05	0.01	0.04	0.03	0.05	0.01	0.03	0.02	0.01	0.59	0.03	0.02	1.13	0.01	0.02	0.01	0.04	0.01	0.11	0.02	0.08	0.06
Actinomycetaceae	contaminant	0.0580488	0.24	0.04	0.01	0.09	0.02	0.17	0.06	0.14	0.17	0.09	0.04	0.03	0.1	0.04	0.03	0.01	0.01	0.04	0.04	0.02	0.03	0.05	0.02	0.07	0.02	0.04	0.03	0.04	0.11	0.04	0.09	0.02	0.03	0.06	0.05	0.02	0.04	0.03	0.05	0.02	0.03	0.04	0.2	0.11	0.02	0.06	0.03
Erwiniaceae		0.0447561	0.13	0.05	0.06	0.11	0.1	0.06	0.06	0.04	0.03	0.01	0.06	0.04	0.02	0.05	0.07	0.05	0.09	0.03	0.06	0.08	0.02	0.03	0.01	0.01	0.04	0.02	0.06	0.07	0.02	0.02	0.04	0.07	0.11	0.03	0.03	0.04	0.05	0.05	0.04	0.03	0.05	0.08	0.03	0.03	0.09	0.05	0.01
Polyangiaceae		0.0440244	0.13	0.05	0.06	0.07	0.05	0.04	0.05	0.04	0.03	0.05	0.06	0.04	0.03	0.06	0.06	0.04	0.07	0.09	0.04	0.06	0.05	0.06	0.03	0.04	0.04	0.03	0.05	0.06	0.05	0.03	0.03	0.05	0.07	0.02	0.13	0.05	0.05	0.03	0.04	0.04	0.04	0.06	0.03	0.02	0.07	0.03	0.02
Hyphomicrobiaceae	contaminant	0.0430488	0.13	0.04	0.04	0.03	0.03	0.03	0.04	0.03	0.02	0.04	0.08	0.03	0.04	0.04	0.04	0.02	0.04	0.05	0.03	0.04	0.04	0.03	0.05	0.02	0.03	0.04	0.04	0.03	0.05	0.04	0.02	0.04	0.04	0.01	0.05	0.04	0.03	0.05	0.02	0.02	0.04	0.04	0.03	0.12	0.03	0.09	0.13
Peptostreptococcaceae	contaminant	0.0428049	0.19	0.03	0.02	0.02	0.01	0.04	0.02	0.03	0.06	0.06	0.03	0.02	0.08	0.01	0.04	0.02	0.03	0.04	0.02	0.02	0.03	0.03	0.03	0.04	0.02	0.03	0.05	0.04	0.1	0.04	0.04	0.05	0.04	0.02	0.04	0.03	0.02	0.09	0.01	0.02	0.02	0.02	0.03	0.1	0.02	0.07	0.04
Geodermatophilaceae	contaminant	0.041358	2.78	0	0	0	0	0.01	0	0.01	0.01	0.01	0	0	0	0	0.01	0	0	0	0	0	0.01	0.01	0	0	0.01	0.01	0	0.01	0.01	0.02	0	0.01	0.01	0.01	0.01	0	0.01	0.02	0.01	0.01	0.01	0.01	0	0.01	0	0	0
Neisseriaceae	contaminant	0.0402439	0.18	0.03	0.02	0.02	0.01	0.02	0.01	0.01	0.03	0.05	0.02	0.02	0.05	0.02	0.03	0.03	0.03	0.04	0.02	0.02	0.02	0.04	0.05	0.04	0.02	0.04	0.04	0.04	0.07	0.03	0.01	0.06	0.04	0.01	0.05	0.04	0.02	0.03	0	0.03	0.03	0.05	0.02	0.1	0.02	0.07	0.06
Aeromonadaceae	contaminant	0.0362195	0.12	0.02	0.02	0.02	0.01	0.04	0.01	0.02	0.03	0.03	0.03	0.02	0.05	0.02	0.09	0.02	0.04	0.04	0.01	0.01	0.03	0.03	0.06	0.04	0.02	0.05	0.05	0.06	0.07	0.02	0.01	0.05	0.04	0.01	0.04	0.04	0.02	0.06	0.02	0.02	0.02	0.03	0.02	0.06	0.02	0.04	0.04
Paenibacillaceae	contaminant	0.0356098	0.09	0.04	0.04	0.08	0.07	0.05	0.04	0.03	0.03	0.02	0.04	0.03	0.03	0.04	0.05	0.09	0.07	0.02	0.04	0.05	0.03	0.03	0.01	0.01	0.03	0.01	0.04	0.05	0.02	0.01	0.03	0.06	0.08	0.02	0.03	0.03	0.05	0.03	0.03	0.03	0.04	0.06	0.02	0.03	0.07	0.04	0.01
Nostocaceae		0.0328049	0.17	0.04	0.02	0.01	0	0.01	0.01	0.02	0.05	0.09	0.01	0.05	0.06	0.02	0.05	0.02	0.03	0.17	0.03	0.02	0.04	0.02	0.08	0.07	0.01	0.07	0.04	0.02	0.05	0.05	0	0.04	0.04	0	0.02	0.17	0.05	0.01	0.01	0.04	0	0.01	0.01	0.03	0.06	0.02	0.02
Bifidobacteriaceae	contaminant	0.0321951	0.2	0.02	0	0.02	0.01	0.04	0.03	0.03	0.02	0.05	0.03	0.02	0.05	0.05	0.02	0.02	0.03	0.07	0.01	0.01	0.11	0.03	0.04	0.06	0.03	0.03	0.02	0.02	0.06	0.04	0.01	0.02	0.02	0.01	0.01	0.03	0.04	0.02	0	0.01	0.01	0.02	0.03	0.04	0.01	0.03	0.02
Pasteurellaceae	contaminant	0.0318293	0.13	0.02	0.02	0.06	0.01	0.08	0.02	0.03	0.07	0.05	0.02	0.01	0.07	0.03	0.02	0.01	0.01	0.05	0.02	0.01	0.01	0.02	0.02	0.02	0.01	0.02	0.02	0.02	0.04	0.04	0.04	0.04	0.02	0.02	0.02	0.03	0.05	0.02	0.02	0.02	0.04	0.02	0.08	0.04	0.03	0.02	0.01
Pelagophyceae		0.0315854	0.29	0.01	0.01	0.02	0.02	0	0.03	0.01	0.01	0.05	0.03	0.03	0.03	0.09	0.01	0.02	0.03	0.08	0.01	0.01	0.09	0.02	0.11	0.08	0.05	0.05	0.03	0.01	0.05	0.06	0	0.01	0.01	0	0	0.05	0.05	0	0	0.01	0	0.01	0.01	0.02	0.02	0.01	0.06
Streptomycetaceae	contaminant	0.0295122	0.16	0.02	0.01	0.01	0.01	0.02	0.03	0.02	0.03	0.03	0.02	0.02	0.02	0.02	0.03	0.01	0.02	0.02	0.01	0.02	0.02	0.02	0.02	0.02	0.14	0.02	0.02	0.03	0.03	0.03	0.02	0.03	0.02	0.01	0.04	0.05	0.02	0.09	0.06	0.03	0.02	0.02	0.01	0.03	0.01	0.02	0.02
Phyllobacteriaceae	contaminant	0.0285366	0.11	0.03	0.02	0.01	0	0.01	0.01	0.01	0.01	0.03	0.02	0.04	0.05	0.01	0.02	0.02	0.04	0.04	0.01	0.02	0.01	0.03	0.09	0.03	0.04	0.09	0.05	0.03	0.07	0.02	0.02	0.05	0.05	0.01	0.01	0.04	0.01	0.11	0.01	0.03	0.01	0.01	0.01	0.02	0.02	0.02	0.02
Peptoniphilaceae	contaminant	0.0276829	0.43	0.02	0.01	0.03	0.01	0.03	0.01	0.01	0.03	0.02	0.03	0.01	0.03	0.05	0.01	0.03	0	0.01	0.02	0.01	0.02	0.01	0.07	0.02	0.01	0.14	0.01	0.02	0.02	0.43	0.01	0.03	0.01	0.01	0.06	0.02	0.03	0.01	0.01	0.01	0.01	0.02	0.03	0.01	0.01	0.02	0.11
Yersiniaceae	contaminant	0.027439	0.07	0.02	0.02	0.02	0.05	0.03	0.03	0.02	0.03	0.02	0.02	0.03	0.03	0.03	0.02	0.02	0.02	0.02	0.03	0.03	0.07	0.03	0.02	0.02	0.02	0.02	0.03	0.03	0.03	0.03	0.03	0.03	0.03	0.01	0.03	0.02	0.03	0.02	0.02	0.02	0.03	0.03	0.03	0.03	0.03	0.02	0.03
Carnobacteriaceae	contaminant	0.0269512	0.5	0	0	0	0	0.07	0.01	0.04	0.06	0.03	0.01	0.01	0.04	0.02	0.01	0	0	0.01	0	0.01	0	0.01	0.01	0.04	0	0.02	0.01	0.01	0.05	0.06	0.04	0.01	0	0.03	0.01	0	0.01	0.02	0.08	0.01	0	0.01	0.07	0.03	0	0.02	0.14
Azonexaceae		0.0267901	0.15	0.04	0.01	0	0.01	0.02	0.01	0.01	0.02	0.04	0.07	0.02	0.02	0.01	0.02	0.01	0.01	0.04	0.01	0.01	0.01	0.04	0.02	0.02	0.01	0.02	0.02	0.01	0.02	0.03	0	0.03	0.01	0.01	0.12	0.02	0.01	0		0.01	0	0.01	0	0.15	0.01	0.06	0.1
Methylocystaceae	contaminant	0.0267901	1.24	0	0	0	0	0	0	0	0.01	0.01	0.01	0	0.01	0	0.04	0.01	0.02	0.01	0	0	0	0.01	0.07	0.01	0.01	0.04	0.02	0	0.03	0.01	0	0.02	0.01	0	0.02	0.01	0	1.24		0	0.01	0.01	0.01	0.01	0	0.01	0.01
Bradyrhizobiaceae	contaminant	0.0259259	0.21	0.13	0.01	0.01	0.01	0.03	0.01	0.02	0.04	0.03	0.04	0.02	0.02	0.02	0.05	0.01	0.01	0.05	0.01	0.02	0.03	0.03	0.02	0.02	0.01	0.02	0.02	0.01	0.03	0.03	0.01	0.02	0.02		0.03	0.04	0.02	0.21	0	0.01	0.02	0.02	0.01	0.03	0.01	0.03	0.04
Prevotellaceae	contaminant	0.0256098	0.13	0.02	0.01	0.04	0.02	0.01	0.01	0.02	0.03	0.01	0.03	0.01	0.09	0.03	0.03	0.01	0.01	0.02	0.02	0.02	0.02	0.02	0.04	0.02	0.02	0.05	0.01	0.02	0.02	0.13	0.03	0.02	0.02	0.01	0.02	0.03	0.02	0.01	0	0.02	0.02	0.02	0.03	0.01	0.02	0.02	0.03
Anaplasmataceae		0.0228395	0.16	0.01	0.01	0	0	0	0	0	0.02	0.02	0.01	0.01	0.04	0	0.02	0.01	0.01	0.02	0	0	0.01	0.01	0.02	0.01	0.05	0.03	0.02	0.02	0.06	0.01	0.01	0.02	0.01	0.01	0.01	0.01	0.01	0.02		0.01	0.02	0.01	0	0.06	0.01	0.03	0.02
Intrasporangiaceae	contaminant	0.022439	0.14	0.02	0.01	0	0	0.02	0.01	0.02	0.03	0.02	0.02	0.02	0.01	0.01	0.02	0.01	0.01	0.02	0.01	0.02	0.01	0.02	0.01	0.01	0.01	0.01	0.01	0.14	0.04	0.01	0	0.02	0.01	0	0.06	0.02	0.02	0.02	0	0.01	0.01	0.09	0.01	0.08	0.01	0.05	0.04
Rhodanobacteraceae		0.022439	0.11	0.06	0.03	0.01	0	0.01	0.01	0.01	0.03	0.05	0.02	0.04	0.03	0.01	0.05	0.01	0.02	0.07	0.02	0.02	0	0.11	0.02	0.04	0.01	0.02	0.02	0.01	0.02	0.02	0	0.02	0.02	0	0.1	0.07	0.01	0.01	0	0.03	0	0.01	0	0.04	0.05	0.02	0.01
Chaetomiaceae		0.022	1.51	0	0		0	0	0	1.51	0.01	0	0.05	0	0	0.02	0.01	0	0	0	0	0	0	0	0	0	0	0	0	0	0		0.01	0	0	0.01	0	0	0	0	0.01	0	0			0	0	0
Listeriaceae		0.0215854	0.05	0.02	0.01	0.01	0.01	0.04	0.02	0.02	0.03	0.04	0.02	0.01	0.04	0.01	0.02	0.01	0.01	0.02	0.01	0.01	0.01	0.02	0.03	0.03	0.01	0.05	0.02	0.02	0.04	0.04	0.02	0.02	0.01	0.01	0.02	0.02	0.02	0.03	0	0.01	0.01	0.01	0.03	0.03	0.02	0.03	0.03
Pseudonocardiaceae		0.0203704	0.31	0.01	0	0	0	0.01	0.02	0.01	0.02	0.01	0.01	0.01	0.01	0	0.04	0.01	0.01	0.01	0.01	0.01	0.01	0.02	0.01	0.02	0.01	0.01	0.02	0.02	0.03	0.01	0.02	0.02	0.02	0.01	0.07	0.01	0.01	0.31		0.01	0.01	0.06	0.01	0.02	0.01	0.01	0.02
Fusobacteriaceae	contaminant	0.02	0.12	0.01	0	0.02	0.01	0.02	0.01	0.01	0.02	0.05	0.01	0.02	0.03	0.02	0.01	0.01	0.02	0.04	0.01	0	0.07	0.01	0.02	0.05	0.01	0.03	0.01	0.01	0.04	0.02	0	0.01	0.01		0.02	0.02	0.02	0.01		0	0	0.01	0.01	0.03	0.01	0.02	0.02
Parachlamydiaceae		0.018642	0.1	0.03	0.01	0.01	0.01	0.03	0.01	0.06	0.06	0.05	0.03	0.02	0.02	0.06	0.02	0.01	0.02	0.1	0.02	0.02	0.1	0.03	0.03	0.07	0.01	0.02	0.03	0.01	0.03	0.04	0.01	0.01	0.01	0	0.02	0.07	0.05	0	0	0.02		0	0	0	0.03	0.01	0
Rhodocyclaceae	contaminant	0.01775	0.06	0.02	0.01	0	0.01	0.01	0	0.01	0.04	0.04	0.02	0.05	0.01	0.02	0.02	0	0.01	0.06	0.01	0.02	0.02	0.05	0.01	0.04	0.01	0.01	0.01	0.02	0.01	0.03		0.02	0.01	0	0.04	0.04	0.02	0		0.01	0.03	0.02	0	0.02	0.02	0.01	0.01
Dermabacteraceae		0.0173171	0.16	0.01	0	0.01	0	0.02	0.02	0.01	0.02	0.01	0.02	0.02	0.01	0.02	0.02	0.01	0	0.02	0.02	0.05	0.01	0.01	0	0.01	0.01	0.01	0.01	0.06	0.01	0.01	0.01	0.01	0.01	0.01	0.02	0.02	0.01	0.02	0	0.01	0.02	0.05	0.03	0.01	0.01	0.01	0.01
Erythrobacteraceae	contaminant	0.0163415	0.15	0.03	0.01	0.01	0.02	0.02	0	0.01	0.02	0.01	0.01	0	0.01	0.01	0.02	0.01	0.01	0.01	0	0	0.01	0.01	0.01	0.03	0.04	0.03	0.02	0	0.02	0.05	0.01	0.01	0.02	0	0.02	0.02	0.01	0.15	0	0.01	0.01	0.01	0	0.01	0.01	0.01	0
Rhodobiaceae		0.0158537	0.05	0.01	0.01	0.01	0	0.03	0.01	0.01	0.02	0.02	0.02	0.01	0.03	0.01	0.01	0.01	0.02	0.03	0.01	0.01	0.01	0.01	0.03	0.01	0.01	0.03	0.02	0.02	0.04	0.02	0.01	0.02	0.02	0.01	0	0.02	0.01	0.02	0.01	0.01	0.02	0.01	0.01	0.01	0.01	0	0
Clostridiaceae	contaminant	0.014878	0.07	0.01	0.01	0.01	0	0.01	0.01	0.01	0.02	0.02	0.01	0.01	0.02	0.01	0.02	0.01	0.01	0.02	0.01	0.01	0.02	0.02	0.02	0.02	0.01	0.02	0.02	0.01	0.02	0.01	0.01	0.02	0.01	0.01	0.01	0.02	0.01	0.04	0	0.01	0.01	0.01	0	0.02	0.01	0.01	0.01
Shewanellaceae		0.0142683	0.33	0.01	0.01	0.01	0	0.01	0.03	0.33	0.02	0.01	0	0	0.02	0.01	0.04	0	0	0.01	0.01	0	0	0	0	0.02	0	0.01	0.01	0.01	0.01	0.01	0.01	0.01	0.01	0.01	0.01	0.01	0.01	0	0.01	0.01	0.01	0.01	0.01	0.02	0.01	0.01	0
Dietziaceae		0.0140244	0.29	0.01	0.01	0.01	0.01	0.02	0.08	0.01	0.01	0.01	0.01	0.01	0.01	0.01	0.01	0.01	0	0.01	0.01	0.01	0.01	0.01	0	0.01	0.01	0.01	0.01	0.03	0.01	0	0	0.01	0.01	0	0.02	0.01	0.02	0.01	0	0.01	0.01	0.02	0.01	0.01	0.01	0	0
Verrucomicrobiaceae		0.014	0.81	0	0	0	0	0	0	0	0	0	0	0	0	0	0.18	0	0	0	0	0	0	0	0.01	0	0	0	0	0	0	0	0	0	0		0.01	0		0.81		0	0	0		0	0	0	0
Sphingobacteriaceae	contaminant	0.0137805	0.57	0	0.01	0	0	0.01	0	0.01	0.01	0.01	0	0	0.01	0	0.05	0.01	0	0.01	0.01	0	0	0	0	0	0	0.01	0	0	0.01	0.01	0	0	0	0	0.02	0.01	0	0.57	0	0	0	0	0	0.01	0	0	0
Nocardiaceae		0.0135802	0.08	0.01	0	0.01	0.01	0.02	0.01	0.02	0.01	0.01	0.01	0.01	0.01	0.01	0.02	0.01	0.01	0.01	0.01	0.02	0.01	0.01	0.01	0.01	0.01	0.01	0.01	0.01	0.02	0.01	0	0.01	0.01	0	0.04	0.01	0.02	0.08		0.01	0.01	0.02	0.01	0.01	0.01	0.01	0.01
Chromatiaceae		0.0135366	0.48	0.01	0	0.01	0.01	0.01	0.01	0.01	0	0	0.01	0	0.01	0	0.05	0	0	0	0.01	0.01	0	0.01	0	0.01	0	0.01	0.01	0.01	0.01	0.01	0.01	0.01	0.01	0	0.01	0	0.01	0	0	0	0	0.01	0.01	0.01	0.01	0.01	0
Simkaniaceae		0.0125641	0.07	0.01	0.01	0	0.01	0.01	0.01	0.02	0.02	0.05	0.02	0.02	0.01	0.03	0.02	0.01	0.01	0.07	0.02	0.01	0.07	0.02	0.02	0.03	0.01	0.02	0.02	0.01	0.02	0.03	0	0.01	0.01		0.01	0.05	0.04	0	0	0.02	0	0	0	0	0.02	0
Brevibacteriaceae	contaminant	0.0123171	0.2	0	0	0.01	0	0.02	0.01	0.02	0.01	0.01	0.03	0	0.01	0.01	0.01	0	0	0.01	0.01	0.01	0.01	0.01	0	0	0	0	0.04	0.16	0	0.01	0.01	0.01	0	0.01	0.01	0	0.01	0.02	0.02	0.01	0	0.02	0.01	0	0	0	0.01
Leuconostocaceae	contaminant	0.0117073	0.04	0	0.01	0	0	0.02	0.01	0.03	0.03	0.04	0.01	0	0.02	0.01	0.01	0	0	0.01	0.01	0.01	0	0.01	0	0.03	0	0.01	0.02	0.01	0.02	0.01	0.01	0.01	0.01	0.01	0.01	0.01	0.02	0.01	0.01	0	0.01	0.01	0.03	0.01	0.01	0.01	0
Morganellaceae		0.0117073	0.07	0.01	0.01	0	0	0	0	0	0.02	0.01	0.01	0	0.02	0	0.01	0.01	0.01	0.01	0	0	0.01	0.01	0.02	0.01	0.01	0.01	0.01	0.01	0.02	0.07	0	0.02	0.01	0	0.01	0.01	0	0.03	0.01	0.01	0	0.01	0.01	0.02	0.01	0.02	0.02
Chlamydiaceae		0.0114815	0.07	0.01	0.01	0.01	0.01	0.01	0.01	0.04	0.02	0.05	0.02	0.01	0.01	0.04	0.01	0	0.01	0.06	0.01	0.01	0.07	0.02	0.02	0.04	0.01	0.02	0.01	0	0.01	0.05	0	0.01	0.01	0	0.01	0.03	0.03	0	0.01	0.01	0	0.01	0	0	0.02	0	0.01
Lachnospiraceae	contaminant	0.0114634	0.1	0.02	0.01	0.01	0	0.01	0	0.01	0.01	0.01	0.01	0.01	0.01	0.01	0.03	0.01	0	0.01	0	0	0	0.01	0.01	0.01	0.01	0.01	0.01	0.01	0.02	0.04	0.07	0.01	0.01	0	0.01	0.01	0.01	0.01	0	0.01	0	0.01	0.01	0.01	0.01	0	0.01
Aspergillaceae	contaminant	0.0110976	0.39	0	0	0	0	0	0.01	0.02	0.01	0.01	0.03	0.03	0.01	0.01	0.04	0	0	0	0.01	0.01	0	0	0	0.01	0	0	0.01	0	0	0	0.02	0.01	0	0.01	0	0	0	0.39	0.01	0.01	0	0.06	0.01	0.01	0	0	0.01
Legionellaceae		0.0108537	0.04	0.02	0.01	0	0	0.01	0	0.01	0.01	0.02	0.01	0.01	0.01	0.01	0.01	0.01	0.01	0.03	0	0.01	0.01	0.02	0.01	0.01	0.01	0.02	0.02	0.01	0.02	0.02	0.01	0.02	0.01	0.02	0.02	0.02	0.01	0	0.03	0.01	0	0	0	0.02	0.01	0.01	0.01
Coniophoraceae		0.0103226	0.3									0			0			0							0		0				0			0	0				0	0	0.3					0.01		0
Planctomycetaceae		0.01	0.11	0.01	0	0	0.11	0	0	0	0	0.02	0.02	0.01	0.01	0	0.01	0	0	0.01	0	0	0.01	0.01	0.01	0.01	0.01	0.01	0.01	0.01	0.01	0.01	0	0.01	0.01	0	0.02	0	0	0.03		0	0	0.01	0	0.02	0.01	0.02	0.01
Dermacoccaceae	contaminant	0.00975309	0.14	0	0	0	0	0	0	0.01	0	0	0	0	0	0	0.01	0	0.01	0.01	0	0.01	0.01	0.02	0.01	0	0.01	0.01	0.01	0.03	0.01	0.01	0	0.01	0.01	0	0.07	0.01	0	0.01		0	0	0.01	0	0	0.01	0	0.02
Sinobacteraceae		0.0095122	0.15	0.01	0	0	0	0	0	0	0.01	0.01	0.01	0	0.01	0	0	0	0	0.01	0	0	0.01	0	0.01	0.01	0	0.01	0.01	0.01	0.01	0.01	0.01	0.01	0.01	0	0.01	0.01	0.02	0	0	0.01	0.01	0	0	0.01	0.01	0.01	0.01
Gemmataceae		0.00950617	0.07	0.03	0.01	0	0	0	0	0	0.01	0.01	0.07	0.01	0	0	0.01	0	0	0.01	0	0	0	0.01	0.01	0	0.01	0.01	0.01	0	0.01	0.01	0	0.01	0	0	0.05	0.01	0.01	0.01		0.01	0	0	0	0.03	0.01	0.01	0.03
Hydrogenophilaceae		0.00878049	0.35	0	0	0	0	0.01	0	0	0.01	0.01	0	0	0.01	0	0	0	0.01	0	0.01	0	0.01	0.01	0	0	0.01	0	0	0	0	0.01	0.01	0.01	0.01	0	0.02	0	0	0	0	0	0.02	0.01	0	0.01	0	0	0
Brucellaceae	contaminant	0.00864198	0.03	0.01	0.01	0.01	0	0	0	0	0.01	0.01	0.01	0.01	0.02	0	0.01	0	0.01	0.01	0	0.01	0.01	0.01	0.01	0.01	0.01	0.01	0.01	0.01	0.02	0.01	0.01	0.01	0.01	0	0.01	0.01	0.01	0.03	0	0.01	0	0.01	0	0.01	0.01	0.01	0.01
Ruminococcaceae	contaminant	0.00839506	0.18	0.01	0	0	0	0.01	0	0	0	0.01	0	0	0.01	0	0.02	0	0	0.01	0	0	0	0.01	0.01	0.01	0.01	0.01	0.01	0.01	0.01	0	0.09	0	0.01	0	0.01	0	0	0.01		0	0	0	0	0.01	0	0	0
Ferrovaceae		0.0082716	0.03	0.01	0.01	0	0	0.01	0	0.01	0.02	0.02	0.01	0.01	0.01	0.01	0.01	0	0.01	0.03	0	0	0.02	0.02	0.01	0.01	0.01	0.01	0.01	0	0.01	0.02	0	0.01	0	0	0.01	0.02	0.01	0	0	0.01	0.01	0.01	0	0	0.01	0	0
Sterolibacteriaceae		0.00822785	0.06	0.01	0	0	0	0	0	0	0	0.01	0.01	0.01	0	0	0	0	0	0.01	0	0	0	0.02	0.01	0	0	0.01	0	0	0	0.01		0.01	0.01	0	0.03	0.01	0.01	0		0	0	0		0.02	0	0.01	0.03
Roseiflexaceae		0.00802469	0.08	0.03	0.01	0	0	0	0	0	0.01	0.05	0.08	0.01	0.01	0.01	0.01	0	0.01	0.01	0	0.01	0	0.01	0.01	0.01	0.01	0.01	0.01	0.01	0.02	0	0	0.01	0.01		0.03	0.01	0.01	0	0	0	0	0	0	0.01	0.01	0	0
Sporocadaceae		0.00785714	0.29					0		0.01		0	0		0	0	0.01			0		0	0	0	0	0.01	0	0			0			0						0.29	0.01		0	0		0	0
Desulfovibrionaceae		0.00756098	0.03	0.01	0.01	0	0	0	0.01	0.01	0	0.01	0.01	0	0.01	0.01	0	0	0.01	0.02	0	0	0.01	0.01	0.01	0.01	0	0.01	0.01	0.01	0.01	0.01	0	0.01	0	0	0.01	0.01	0.01	0.01	0	0.01	0	0.01	0	0.02	0	0.01	0.01
Cyclobacteriaceae		0.00753086	0.02	0.01	0	0.01	0.02	0	0.01	0.01	0.01	0.01	0.01	0.01	0.01	0.01	0.01	0.01	0.01	0.02	0.01	0.02	0	0.01	0.01	0	0.01	0	0.01	0.01	0.01	0	0	0.01	0.01		0.01	0.01	0.01	0.01	0	0.01	0.01	0.02	0.01	0.01	0.01	0	0
Herpotrichiellaceae		0.0075	0.04	0	0	0	0	0	0	0	0	0.01	0.01	0	0	0.01	0.01	0	0.01	0.01	0	0	0.01	0	0.01	0	0.01	0.01	0.01	0	0.02	0.01	0.01	0	0.01		0.03	0.01	0.01	0.01	0	0.01	0	0.02	0	0.02	0	0	0.01
Oleiphilaceae		0.0074026	0.04	0.02	0.02	0	0	0.01	0		0.04	0.02	0	0.02	0.01	0	0.03	0	0	0.04	0.01	0.01	0	0.04	0	0.01	0	0	0	0	0.01	0	0	0	0		0.04	0.04	0	0		0.01	0	0	0	0.01	0.02	0	0
Rickettsiaceae		0.007375	0.52	0	0	0	0	0	0	0	0	0	0	0	0	0	0	0	0	0	0	0	0	0.01	0.52	0	0	0	0	0	0	0.01	0	0	0	0	0	0	0	0.01		0	0	0	0	0	0	0	0
Micromonosporaceae	contaminant	0.00731707	0.05	0	0	0	0	0.01	0.01	0.01	0	0.01	0.01	0.01	0.01	0	0.01	0	0	0.01	0	0	0.01	0.01	0	0.01	0	0	0.01	0.01	0.01	0.01	0.01	0.01	0.01	0.01	0.02	0	0.01	0.02	0	0	0	0.01	0	0.01	0	0.01	0.01
Campylobacteraceae		0.00731707	0.05	0	0	0	0	0.01	0	0.01	0.01	0.01	0	0	0.01	0	0.01	0	0	0.01	0	0	0.01	0.01	0	0.02	0	0.01	0	0.01	0.01	0.02	0.01	0.01	0.01	0.01	0.01	0.01	0	0.02	0.02	0.01	0	0	0	0.01	0	0.01	0
Aurantimonadaceae	contaminant	0.00716049	0.04	0.01	0.01	0	0	0.01	0	0	0.01	0.01	0.01	0.01	0.01	0	0.01	0	0.01	0.02	0	0.01	0.01	0.01	0.01	0.01	0	0.01	0.01	0.01	0.02	0.01	0	0.01	0.01	0	0	0.01	0.01	0.02		0.01	0	0	0.01	0	0.01	0	0
Helicobacteraceae		0.00703704	0.03	0	0	0	0	0	0	0	0.01	0.01	0.01	0	0.01	0	0.01	0	0.01	0.01	0	0	0.01	0.01	0	0.01	0.01	0.01	0.01	0.01	0.03	0		0.01	0.01	0	0.01	0.01	0	0.02	0	0	0.01	0.01	0	0.02	0	0.01	0
Alteromonadaceae		0.00695122	0.03	0.01	0	0	0	0	0	0.01	0.01	0.01	0	0	0.01	0	0.01	0	0.01	0.01	0	0	0.01	0.01	0.01	0.01	0	0	0.01	0.01	0.01	0.02	0.01	0.01	0.03	0.01	0	0.01	0	0.01	0.01	0	0	0	0.01	0.02	0	0.01	0
Erysipelotrichaceae	contaminant	0.00695122	0.09	0.01	0	0	0	0.09	0	0.01	0	0.01	0.01	0	0	0	0.01	0	0	0.01	0.01	0	0.01	0.01	0	0.01	0	0	0	0.01	0.01	0	0.03	0.01	0	0	0.01	0.01	0.01	0.02	0	0.02	0	0	0	0.01	0.01	0	0
Aerococcaceae	contaminant	0.00682927	0.03	0.01	0.01	0.01	0	0	0.01	0.01	0.01	0.01	0.01	0.01	0.01	0	0.01	0.03	0	0.01	0.01	0.01	0.01	0.01	0	0.01	0	0.01	0.01	0	0.01	0.01	0	0.01	0.01	0	0.01	0.01	0.02	0	0	0	0.01	0	0.01	0.01	0.01	0	0.01
Sutterellaceae		0.00679487	0.02	0.01	0	0	0	0	0		0.01	0.01	0	0	0.01	0	0	0	0.01	0.01	0	0	0	0.01	0.01	0	0	0.01	0.01	0.01	0.02	0	0.01	0.01	0.01		0.01	0.01	0	0.01		0	0	0	0	0.02	0	0.01	0.01
Isosphaeraceae		0.0064557	0.26	0.02	0	0	0.02	0	0	0	0	0	0.01	0	0	0	0	0	0	0	0	0	0	0	0	0	0	0	0	0	0	0.01	0	0	0		0	0	0	0.26	0.01		0	0	0	0	0	0	0
Peronosporaceae		0.0062963	0.05	0.01	0	0.02	0	0.01	0	0.01	0.01	0.01	0	0	0.01	0.01	0	0	0	0.01	0	0	0.02	0.01	0.01	0.01	0.01	0.01	0	0	0.01	0	0.01	0	0	0.01		0	0	0	0.01	0	0	0	0	0.01	0	0.01	0
Acidobacteriaceae		0.00604938	0.06	0.01		0	0	0	0	0.01	0.01	0.03	0.04	0	0	0	0.01	0	0	0.01	0	0	0.01	0	0	0.06	0	0.01	0	0	0	0	0.04	0	0	0.03	0	0	0	0.01	0.03	0	0	0	0	0	0	0	0
Coscinodiscophyceae		0.00602941	0.05	0		0			0			0.03	0	0.01	0	0.01	0	0	0	0		0	0.03	0	0.02	0.05	0	0.02	0	0	0.01	0.01		0		0	0	0	0	0		0		0	0	0.01	0	0	0.01
Thalassiosiraceae		0.00602941	0.05	0		0			0			0.03	0	0.01	0	0.01	0	0	0	0		0	0.03	0	0.02	0.05	0	0.02	0	0	0.01	0.01		0		0	0	0	0	0		0		0	0	0.01	0	0	0.01
Hyphomonadaceae		0.00580247	0.03	0.01	0	0	0	0	0	0.01	0.01	0.01	0.01	0.01	0.01	0.01	0	0	0.01	0.01	0	0	0.01	0.01	0.01	0.01	0	0.01	0.01	0	0.01	0.01	0	0.01	0.01	0	0.01	0.01	0	0.03		0	0	0	0	0	0.01	0	0
Ectothiorhodospiraceae		0.00567901	0.03	0	0	0	0	0	0	0	0	0	0	0	0.01	0	0	0	0.01	0.01	0	0	0	0	0.01	0	0	0.01	0.01	0.01	0.01		0	0.01	0.01	0	0.01	0	0	0.01	0	0	0	0	0	0.02	0	0.02	0.01
Porphyromonadaceae	contaminant	0.005625	0.08	0.03	0	0.01	0	0	0	0	0.01	0.01	0	0	0	0	0	0	0	0.01	0.01	0	0	0	0.01	0	0	0.01	0	0	0.08	0.06	0	0	0	0	0	0	0.01	0.01		0	0	0	0	0	0	0	0.01
Pectobacteriaceae		0.00560976	0.04	0	0	0	0	0.02	0	0	0	0	0	0	0.01	0	0	0	0	0	0	0	0	0	0.01	0	0	0.01	0.01	0.01	0.01	0	0.01	0.03	0.01	0	0.01	0.01	0	0.01	0	0.01	0	0	0	0.01	0	0.01	0.01
Methylococcaceae		0.0055	0.02	0.01	0	0.01	0	0	0	0	0	0.01	0	0	0.01	0	0.01	0	0	0.01	0	0	0	0.01	0.01	0.01	0.01	0.01	0.01	0.01	0.01	0		0.01	0.01		0.01	0	0	0	0	0	0	0	0	0.01	0	0.01	0.01
Chromobacteriaceae		0.0054878	0.05	0.01	0	0	0	0	0	0	0.01	0	0	0	0.01	0	0	0	0.01	0.01	0	0	0.01	0	0.01	0	0	0	0.01	0	0.01	0	0	0.01	0.01	0	0.02	0	0	0	0	0	0	0	0	0.02	0	0.01	0.01
Nitrosomonadaceae	contaminant	0.00536585	0.02	0.01	0.01	0	0	0	0	0	0	0.01	0	0	0.01	0	0.01	0	0.01	0.01	0.01	0	0	0.01	0.01	0.01	0	0	0	0	0.01	0.01	0	0	0	0	0.01	0.01	0	0.01	0	0	0	0	0	0.02	0.01	0.01	0.01
Bacteroidaceae	contaminant	0.00536585	0.11	0	0	0.01	0	0	0	0.01	0.01	0	0	0	0.01	0	0.01	0	0	0.01	0	0	0	0	0	0	0.01	0	0	0.01	0.02	0	0.06	0	0	0	0.01	0	0.01	0.02	0.01	0	0	0	0	0	0	0	0
Leptospiraceae		0.00530864	0.05	0	0	0	0	0	0	0	0	0.01	0	0	0.01	0	0	0	0	0	0	0	0.01	0	0	0.01	0	0	0	0	0.01	0		0.01	0	0	0.03	0.01	0	0.01	0	0	0	0	0	0.02	0	0.02	0.01
Spirochaetaceae		0.00525	0.05	0.01	0	0	0	0	0	0	0	0.01	0.01	0	0.01	0	0	0	0	0.01	0	0	0.01	0	0	0.02	0	0	0.01	0.01	0.05	0.01	0	0	0	0	0.01	0	0	0.01		0	0	0	0	0.01	0	0.01	0.01
Leptotrichiaceae	contaminant	0.0052439	0.12	0.01	0	0.01	0	0.01	0	0	0	0.01	0	0	0	0	0	0	0	0.01	0	0	0	0	0	0	0	0.01	0	0	0.01	0.01	0.01	0	0	0	0.01	0	0.02	0.01	0	0	0	0	0	0	0	0	0
Methylophilaceae	contaminant	0.00481481	0.1	0		0	0	0	0	0	0.01	0	0	0	0	0	0	0	0	0	0	0	0	0	0	0.01	0	0	0.01	0	0	0	0	0.01	0	0	0.01	0	0	0.01	0	0.01	0	0	0	0.01	0	0.01	0.01
Candidatus Parilichlamydiaceae		0.00473684	0.03	0	0	0	0	0	0	0	0.01	0.02	0	0	0	0.01	0.01	0	0.01	0.03	0	0	0.02	0.01	0.02	0.02	0	0.01	0	0	0.01	0.02	0	0.01	0		0.01	0.01	0.01	0	0	0.01	0	0		0	0.01	0	0
Planococcaceae		0.0043662	0.28	0		0	0	0	0	0.01	0	0	0	0	0	0	0	0	0	0	0	0		0	0	0	0	0	0	0	0			0	0		0	0		0			0	0	0	0	0	0	0
Candidatus Midichloriaceae		0.0043038	0.03	0	0.01		0	0.01	0	0.01	0.02	0.01	0.01	0.01	0	0.01	0.01	0	0	0.02	0	0	0.03	0.01	0	0.01	0	0	0.01	0	0.01	0.01	0	0	0	0	0	0.01	0.01	0	0	0	0	0	0	0	0	0	0
Beijerinckiaceae	contaminant	0.00407407	0.02	0	0	0	0	0	0	0	0	0	0.01	0	0.01	0	0	0	0.01	0.01	0	0	0	0	0.01	0.01	0	0.01	0.01	0	0.02	0	0	0.01	0.01	0	0.01	0	0	0.01		0	0	0	0	0.01	0	0.01	0
Chthoniobacteraceae		0.004	0.03			0				0		0	0		0		0.03									0			0	0			0		0		0.01	0		0.03				0		0			0
Clavicipitaceae		0.004	0.05	0		0		0	0	0	0.04	0.03	0		0	0	0	0	0	0	0	0	0		0	0.01	0	0	0		0	0		0	0	0	0	0.01	0	0.01		0	0	0	0	0	0	0	0
Williamsiaceae		0.00387097	0.19	0		0	0	0	0				0	0	0	0	0.03	0		0	0	0		0	0		0	0	0	0	0	0		0	0		0	0		0.19		0		0	0	0	0	0
Bryobacteraceae		0.00380282	0.1	0.02	0			0	0	0	0	0.01	0.05	0	0	0	0	0	0	0			0	0	0	0	0	0	0	0	0	0		0	0	0	0	0		0		0	0	0		0	0	0	0
Zoogloeaceae		0.00358974	0.05	0	0	0	0	0.02	0	0	0	0.01	0	0	0	0	0	0	0	0	0	0	0	0	0		0	0	0	0.01	0	0	0.01	0.05	0		0.02	0	0	0		0	0	0	0	0.01	0	0.01	0.01
Oceanospirillaceae		0.00358025	0.02	0	0	0	0	0	0	0	0.01	0	0	0	0.01	0	0	0	0	0	0	0	0	0	0	0	0	0	0	0.01	0.01	0	0	0.01	0.01		0	0	0	0.01	0	0	0.01	0	0.01	0.01	0	0.01	0
Abitibacteriaceae		0.00356164	0.22	0	0	0		0		0	0	0	0	0	0	0	0	0	0	0		0	0	0	0		0.03	0	0	0	0	0	0	0	0		0	0		0		0	0	0	0	0	0	0	0
Criblamydiaceae		0.00355263	0.02	0	0		0	0.01	0	0.01	0.02	0.01	0	0.01	0.01	0.01	0	0	0	0.02	0	0.01	0.01	0.01	0.01	0.01	0	0	0	0	0.01	0	0	0	0		0	0.02	0.01	0	0	0	0	0	0	0	0.01	0
Peptococcaceae		0.0035443	0.02	0.02	0	0	0	0	0	0	0	0.01	0.01	0	0	0	0	0	0	0.01	0	0	0	0	0.01	0	0	0.01	0.01	0.01	0.01	0	0	0	0.01		0.02	0.01	0.01	0.01		0.01	0	0	0	0	0	0	0
Chlorobiaceae		0.00345679	0.04	0	0	0	0	0	0	0.01	0	0.01	0.01	0.01	0	0.01	0	0	0	0.01	0	0.01	0.01	0.01	0	0.01	0	0	0	0.01	0.01	0		0.01	0.01	0	0.01	0.01	0	0	0	0.01	0	0	0	0	0	0	0
Patulibacteraceae	contaminant	0.00338235	0.14		0		0	0	0	0	0	0		0	0	0	0	0	0	0	0	0		0	0	0.01	0	0	0	0	0	0	0	0	0	0	0	0	0	0.06		0	0	0.14		0	0	0	0
Nakamurellaceae		0.00324675	0.03	0	0	0		0	0	0	0	0.01	0.01	0	0.01	0	0.01	0	0	0	0	0	0	0	0		0	0	0	0	0.01	0		0.01	0		0.03	0	0	0	0.01	0	0	0	0	0.01	0	0	0
Coxiellaceae		0.00320988	0.02	0	0	0	0	0	0	0	0	0	0.01	0	0.01	0	0	0	0	0	0	0	0	0	0	0	0	0	0	0	0.01	0		0.01	0	0	0.01	0	0	0	0	0	0	0	0	0.01	0	0.01	0.01
Mycosphaerellaceae		0.00303797	0.03	0	0	0	0	0	0	0	0	0	0	0	0	0	0	0	0	0	0	0	0	0	0	0.01	0	0.01	0	0	0	0.01	0	0	0		0	0	0.02	0.01	0	0	0	0	0	0	0	0	0.01
Acholeplasmataceae		0.00296296	0.02	0	0	0	0	0	0	0	0	0.01	0	0	0	0.01	0	0	0.01	0.02	0	0	0.01	0.01	0.01	0.01	0	0.01	0	0	0.01	0.01	0	0	0		0.01	0.01	0.01	0	0	0	0	0	0	0	0.01	0	0
Glomerellaceae		0.00290323	0.07	0.01	0		0	0	0	0.05	0	0	0.07	0	0	0	0			0	0	0	0	0	0	0	0	0		0	0	0		0		0	0	0	0	0.03				0		0	0	0
Eustigmatophyceae		0.00289855	0.03	0			0	0	0	0		0.01	0	0	0	0	0	0	0	0.01	0	0	0.02	0	0.01	0.01	0	0.01	0	0	0.01	0	0	0	0			0		0		0		0	0	0.01	0	0	0
Monodopsidaceae		0.00289855	0.03	0			0	0	0	0		0.01	0	0	0	0	0	0	0	0.01	0	0	0.02	0	0.01	0.01	0	0.01	0	0	0.01	0	0	0	0			0		0		0		0	0	0.01	0	0	0
Hemiselmidaceae		0.00285714	0.04		0	0	0	0	0	0	0	0.01	0	0	0	0	0	0	0	0.01	0		0.03	0	0.01	0.02	0	0.01	0	0	0	0.01		0	0	0		0	0	0	0	0		0		0	0	0	0
Geminigeraceae		0.0028169	0.06	0		0	0	0	0	0		0.01	0	0	0	0.01	0.03	0	0	0.01	0	0	0.01	0	0.01	0	0	0.01	0	0	0.01	0		0	0		0	0	0	0	0	0	0	0	0	0		0	0
Tolypothrichaceae		0.00277778	0.02	0		0		0	0			0	0		0.01	0	0	0	0.01	0		0	0	0	0.01	0	0.01	0.01	0.01	0	0.01	0	0	0.01	0.01	0	0	0		0	0	0	0	0	0	0	0	0	0
Frankiaceae		0.00265823	0.07	0	0	0	0	0.01	0	0	0	0	0	0	0	0	0	0	0	0	0	0	0	0	0	0	0	0	0	0	0	0		0	0	0	0.01	0	0	0.01		0	0	0.01	0	0.01	0	0	0.01
Gloeophyllaceae		0.00264706	0.09				0		0		0	0	0	0	0					0		0		0	0		0	0	0	0				0							0.09					0	0
Sporolactobacillaceae	contaminant	0.00259259	0.07				0		0	0			0		0	0	0	0	0		0	0		0	0	0	0.07	0	0	0	0	0	0	0		0	0			0		0				0	0
Mycoplasmataceae	contaminant	0.0025641	0.01	0		0	0	0	0	0	0	0	0	0	0.01	0	0	0	0	0	0	0	0.01	0	0	0.01	0	0	0	0	0.01	0		0	0		0.01	0	0	0.01	0	0	0	0	0	0.01	0	0.01	0
Kineosporiaceae		0.00246575	0.1	0		0	0	0	0	0		0	0	0	0	0	0	0	0	0	0	0	0		0	0		0	0	0	0.01	0	0	0	0		0	0	0	0.01		0	0	0	0	0.01	0	0	0.01
Atopobiaceae	contaminant	0.0024359	0.03	0	0	0	0	0	0	0	0	0	0	0	0	0	0	0	0	0	0	0		0	0	0	0	0.01	0	0	0	0.01	0	0	0	0	0.01		0	0		0	0	0	0	0	0	0	0.01
Capsulimonadaceae		0.0024	0.01	0	0		0		0	0	0	0.01	0	0	0	0.01	0	0	0	0.01	0	0	0.01	0.01	0.01	0	0	0	0	0	0.01	0.01	0	0	0		0	0	0	0		0	0	0		0	0	0	0
Psychromonadaceae		0.00239437	0.02	0	0	0	0	0.01	0	0.01	0.01	0	0		0.01		0	0	0	0	0	0	0	0	0	0.01	0	0	0	0	0.01		0.01	0	0	0.01	0	0		0	0	0	0	0	0.02	0.01	0	0
Francisellaceae		0.002375	0.01	0	0	0	0	0	0	0	0	0.01	0	0	0	0	0	0	0	0.01	0	0	0	0	0	0	0	0	0	0	0.01		0	0	0	0	0	0	0	0.01		0	0	0	0	0.01	0	0	0
Opitutaceae		0.00237288	0.12	0			0	0	0	0	0	0	0		0	0	0.01		0	0		0	0	0	0	0.01	0	0	0	0	0			0	0		0	0		0.12	0					0	0	0	0
Microascaceae		0.00232558	0.03	0		0	0		0	0		0	0.02			0	0.03		0	0			0					0	0		0		0		0		0	0		0.02		0		0		0	0		0
Flammeovirgaceae		0.00227848	0.01	0	0	0	0	0	0	0	0.01	0	0	0	0	0	0	0	0	0.01	0	0	0	0	0.01	0	0	0.01	0	0	0.01	0		0	0	0	0	0.01	0	0.01		0	0	0	0	0	0	0
Sneathiellaceae		0.00226667	0.02	0		0		0	0	0	0	0.01	0.01	0	0	0.01	0	0	0	0.02	0	0	0.01	0.01	0.01	0.01	0	0	0	0	0	0.01		0	0		0	0.01	0.01	0		0	0	0		0	0	0
Merismopediaceae		0.00212121	0.11		0			0	0	0	0		0.11		0	0	0	0		0		0	0	0	0		0	0	0	0	0	0	0	0	0.01		0	0		0		0	0	0	0	0	0		0
Sclerotiniaceae		0.00212121	0.04	0	0		0		0		0	0	0	0	0	0	0.01		0	0	0		0	0.02	0	0.01	0	0		0	0.01	0	0	0	0	0	0			0		0	0	0	0	0		0	0
Nectriaceae	contaminant	0.00209677	0.02	0		0		0.01	0	0.01	0.01	0.01	0	0	0.01	0	0	0				0	0	0		0	0	0	0		0		0			0.01	0	0	0	0.02		0	0	0	0.01	0	0	0
Prolixibacteraceae		0.00209677	0.02	0	0			0.01	0			0	0	0		0	0	0	0	0	0	0	0	0	0	0	0	0	0	0	0				0		0	0		0		0		0		0.01	0	0.01	0
Bdellovibrionaceae	contaminant	0.00207792	0.03	0		0	0	0	0	0	0	0	0	0	0	0	0	0	0	0	0	0	0	0	0	0	0	0	0	0	0	0	0	0	0	0	0.03	0	0	0.01		0		0		0.02	0	0.01	0.02
Tricholomataceae		0.00206349	0.11		0		0		0	0		0	0	0	0	0	0	0	0	0	0	0	0		0		0	0	0		0	0		0		0	0	0		0	0.11	0	0	0	0	0	0	0	0
Pleosporaceae		0.002	0.03		0		0	0	0	0	0.02	0.02	0	0	0	0	0		0	0		0	0		0	0	0	0			0	0	0	0				0	0	0		0		0	0	0	0	0
Kosmotogaceae		0.002	0.02	0		0	0	0	0	0		0.01	0.01	0	0.01	0	0	0	0	0.02	0	0	0.02	0	0.01	0	0	0.01	0	0	0	0.01		0	0.01	0	0.01	0.01	0	0		0	0	0	0	0	0.01	0	0
Selenomonadaceae		0.00197368	0.08	0		0	0	0	0	0	0	0	0	0	0	0	0	0	0	0		0		0	0		0	0	0	0	0	0	0	0	0.01	0	0	0	0	0	0	0	0	0	0	0	0	0	0
Bartonellaceae		0.00189873	0.02	0	0	0	0	0	0	0	0	0	0	0	0.01	0	0	0	0	0	0	0	0	0	0	0.01	0	0	0	0	0.01	0		0.01	0	0	0	0	0	0.02	0	0	0	0	0	0.01	0	0	0
Scytonemataceae		0.00189873	0.02	0.01	0	0	0	0	0	0	0.01	0.01	0.02	0	0.01	0	0	0	0.01	0	0	0	0	0	0	0	0	0	0	0	0.01	0	0	0	0		0	0	0	0	0	0	0	0	0	0	0	0	0
Marinifilaceae		0.00189655	0.02	0			0	0.01	0	0.01	0.01	0	0	0	0.01	0	0			0	0	0		0		0	0	0	0		0				0	0.01	0	0	0	0	0.01	0			0.02	0	0	0
Ilumatobacteraceae		0.00189189	0.07	0	0	0	0	0	0	0	0	0	0	0	0	0	0	0	0	0		0	0	0	0	0	0	0	0	0	0	0		0	0	0	0.02	0	0	0.07		0	0	0	0	0	0	0	0
Desulfobacteraceae		0.00184211	0.02	0	0	0	0		0	0	0	0	0	0	0.01	0	0	0	0	0	0	0	0	0.01	0	0	0	0	0	0	0.01	0		0	0		0.01	0	0	0.01	0	0	0	0	0	0.01	0	0	0
Salinarimonadaceae		0.00181818	0.01	0	0	0	0		0		0	0	0	0	0.01	0	0	0	0	0	0	0	0	0	0	0	0	0.01	0	0	0.01	0	0	0.01	0.01		0	0	0	0		0	0	0	0	0.01	0	0	0
Candidatus Paracaedibacteraceae		0.00179487	0.01	0	0	0	0	0	0	0.01	0	0	0	0	0	0	0	0	0	0.01	0	0	0.01	0.01	0	0	0	0	0	0	0	0		0	0		0	0.01	0	0.01		0	0	0	0	0	0	0	0
Thermoanaerobacteraceae		0.00177215	0.01	0	0	0	0	0	0	0		0	0	0	0	0	0	0	0	0	0	0	0	0	0	0	0	0	0	0	0.01	0	0	0	0		0	0	0	0.01		0	0	0	0	0.01	0	0.01	0
Geminicoccaceae		0.00176471	0.02	0	0	0	0		0				0		0	0	0	0	0	0	0	0	0	0	0		0	0	0	0	0	0		0	0		0.01	0	0	0		0		0	0	0.01	0	0	0
Pucciniaceae		0.00163265	0.07	0	0			0	0	0			0	0	0		0	0		0	0				0	0	0	0		0	0	0		0	0		0					0			0	0			0
Ignavibacteriaceae		0.00157895	0.02	0.02	0	0	0	0	0	0	0.01	0.01	0.02	0	0	0	0	0	0	0		0	0	0.01	0	0	0	0	0	0	0.01	0		0	0.01		0.01	0		0		0	0	0	0	0	0	0	0
Marinilabiliaceae		0.00155844	0.02	0	0		0	0	0	0.01	0.01		0	0	0	0	0	0	0	0.01	0	0	0	0	0	0	0	0	0	0	0	0	0	0	0	0	0	0.01	0	0	0	0	0	0	0.01	0	0	0.01	0
Cardiobacteriaceae	contaminant	0.0015	0.02	0.02	0	0	0	0.01	0	0	0.01	0	0	0	0.01	0	0	0	0	0	0	0	0	0	0	0	0	0	0	0	0	0	0	0	0		0.01	0	0	0	0	0	0	0	0	0	0	0	0
Saccotheciaceae		0.0015	0.02	0	0	0.01	0	0		0				0			0						0		0			0.01			0	0			0		0	0	0	0			0	0	0	0	0
Akkermansiaceae		0.00148148	0.03			0			0				0				0.01		0	0										0	0		0	0	0		0		0	0.03				0	0	0
Phaeosphaeriaceae		0.00147059	0.05	0		0		0	0	0	0	0	0	0	0	0	0	0	0	0	0	0	0	0	0	0.01	0	0.01	0	0	0	0	0	0		0.01		0		0.01	0	0	0	0	0	0	0	0	0
Solirubrobacteraceae		0.00145455	0.04	0			0	0	0	0		0		0		0	0.01			0	0			0		0	0	0	0		0	0		0	0		0.01	0	0	0.04		0	0	0		0.01	0	0	0
Minwuiaceae		0.00144737	0.01	0	0		0	0	0	0.01	0	0.01	0	0	0	0.01	0	0	0	0.01	0	0	0.01	0	0	0	0	0	0	0	0	0.01		0	0		0	0.01	0	0.01	0	0	0	0	0	0	0	0	0
Cellvibrionaceae		0.00142857	0.03	0		0	0	0	0	0	0	0	0	0	0	0	0	0	0	0	0	0	0	0	0	0	0	0	0	0.01	0	0	0	0	0		0	0	0	0.01		0	0	0	0	0	0	0	0
Botryosphaeriaceae		0.0014	0.06				0					0	0	0	0	0	0		0	0	0		0	0		0	0	0		0	0			0	0				0.06	0		0	0	0	0	0	0	0
Gallionellaceae		0.00139241	0.01	0	0	0	0	0	0	0	0	0	0	0	0	0	0	0	0	0	0	0	0	0.01	0	0	0	0	0	0	0.01	0		0.01	0		0.01	0	0	0	0	0	0	0	0	0.01	0	0	0
Piscirickettsiaceae		0.00139241	0.02	0	0	0	0	0	0	0		0	0	0	0	0	0	0	0	0	0	0	0	0	0	0	0	0	0	0	0	0	0	0	0	0	0	0	0	0		0	0	0	0	0.01	0	0.01	0
Pelagibacteraceae		0.00135802	0.02	0	0	0	0	0	0	0	0	0	0	0	0	0	0	0	0	0	0	0	0	0	0	0	0	0	0	0	0	0		0.01	0	0	0	0	0	0.02	0	0	0	0	0	0.01	0	0.01	0
Cellulomonadaceae	contaminant	0.00133333	0.04	0	0	0	0	0	0	0	0	0	0	0	0	0	0.01	0	0	0	0	0		0	0		0	0	0	0	0	0		0	0		0	0	0	0.04		0	0	0	0	0	0	0	0
Debaryomycetaceae		0.00133333	0.01	0		0	0	0	0	0	0.01	0	0	0	0	0	0	0	0	0	0	0		0.01	0	0	0	0	0	0	0	0	0.01	0	0	0.01	0	0	0.01	0	0	0		0	0.01	0	0	0
Promicromonosporaceae	contaminant	0.0012987	0.03	0	0	0	0	0	0	0	0	0	0	0	0	0	0	0	0	0	0	0	0.01	0	0	0.01	0	0	0	0	0	0		0	0		0.01	0		0.03		0	0	0	0	0	0	0	0
Pyrinomonadaceae		0.00128571	0.03	0		0	0		0		0	0	0		0		0	0	0	0	0	0	0	0	0	0	0	0	0	0	0			0	0	0	0.03	0		0			0	0	0	0	0	0	0
Sphaerobacteraceae		0.00128205	0.01	0	0	0	0	0	0		0	0	0	0	0	0	0	0	0	0	0	0	0	0	0	0	0	0	0	0	0.01	0		0	0	0	0.01	0	0	0		0	0	0	0	0.01	0	0	0.01
Serpulaceae		0.0012766	0.04	0				0				0.01		0			0	0		0	0	0		0	0	0	0	0	0	0	0		0	0	0	0		0	0	0	0.01			0	0	0	0	0
Nocardiopsaceae		0.00123457	0.01	0	0	0	0		0	0	0	0	0	0	0	0	0	0	0	0	0	0	0	0.01	0	0.01	0	0	0	0	0	0	0	0	0	0	0	0	0	0.01	0	0	0	0	0	0	0	0.01	0
Demequinaceae		0.00123288	0.02	0		0	0	0	0	0	0	0	0	0	0	0	0	0	0	0	0	0	0	0	0	0	0	0	0.01	0.01	0.01	0	0	0	0	0	0	0	0	0.01		0		0		0	0	0	0
Pseudeurotiaceae		0.00123288	0.02	0		0	0	0	0	0	0	0.01	0		0	0	0		0	0	0	0	0	0	0	0	0	0	0	0	0	0	0	0	0	0	0	0	0	0.01		0	0	0	0	0	0		0
Melampsoraceae		0.00117647	0.05	0	0		0	0	0	0.01	0	0	0		0	0	0		0	0	0		0	0	0	0	0	0	0	0	0		0	0	0	0.01	0	0		0	0.01	0		0		0	0	0
Hungateiclostridiaceae	contaminant	0.00115942	0.02	0	0	0		0	0		0		0	0	0	0	0	0	0	0	0	0		0	0		0	0	0	0	0	0		0	0		0	0	0	0		0	0	0	0	0.01		0	0
Candidatus Babeliaceae		0.00115942	0.01	0	0		0	0		0	0	0	0	0	0	0	0		0	0.01		0	0	0	0	0.01	0	0	0	0	0	0		0	0	0	0	0	0	0		0	0	0		0	0	0
Parvularculaceae		0.00115942	0.04	0		0	0		0		0	0	0	0	0	0	0	0	0	0	0	0	0	0	0		0.02	0	0	0	0	0		0	0		0	0	0	0.01		0	0	0	0	0	0	0	0
Leptolyngbyaceae		0.00114286	0.03	0			0	0.03	0	0	0	0	0	0	0	0.01	0.01	0	0	0	0	0	0	0	0		0	0	0	0	0	0		0	0		0	0	0	0.03	0	0	0	0	0	0	0	0	0
Eggerthellaceae	contaminant	0.001125	0.01	0	0	0	0	0	0.01	0	0	0	0	0	0	0	0	0	0	0	0	0	0	0	0		0	0	0	0	0	0	0	0	0		0.01	0	0.01	0	0	0	0	0	0	0	0	0	0
Microcoleaceae		0.00108108	0.02	0	0.01	0	0	0.01	0	0		0	0	0	0	0	0.01		0	0	0	0		0	0	0	0	0	0	0	0	0.02	0	0.01	0	0	0	0	0	0		0	0	0	0	0	0	0	0
Sanguibacteraceae	contaminant	0.00107143	0.03	0	0			0	0		0		0		0	0	0	0		0	0	0			0		0	0	0	0	0	0		0	0		0	0		0		0		0	0	0	0	0
Rubritaleaceae		0.00107143	0.03	0													0		0	0				0		0			0		0						0	0	0	0.03							0
Ajellomycetaceae		0.00106061	0.02		0	0	0	0		0.01	0.01	0	0	0	0	0	0		0	0	0		0	0	0	0	0	0	0	0			0.01	0	0	0.01	0	0	0	0	0.02	0	0	0		0	0	0
Entophysalidaceae		0.00104167	0.03			0	0	0	0	0	0	0	0.03	0	0		0			0	0		0	0			0	0		0		0.02	0	0	0		0	0						0	0	0	0	0
Nitrospiraceae		0.00102564	0.04	0		0	0	0	0	0		0	0	0	0	0	0.01	0	0	0.01	0	0	0	0	0	0	0	0	0	0	0	0	0	0	0		0	0	0	0.04		0	0	0	0	0	0	0	0
Psathyrellaceae		0.001	0.03	0		0	0	0		0	0	0		0		0	0	0		0			0	0			0	0	0		0				0	0	0			0	0.01	0	0	0	0	0	0		0
Hafniaceae		0.001	0.01	0	0	0	0	0	0	0	0.01	0	0		0	0	0	0	0	0	0	0	0	0	0	0	0	0	0	0	0	0	0	0	0		0	0	0	0	0	0	0	0	0	0.01	0	0	0.01
Thermotogaceae		0.001	0.01	0	0	0	0	0.01	0		0	0.01	0	0.01	0	0	0	0	0	0	0	0	0	0	0	0	0	0	0	0	0	0	0	0.01	0	0	0	0	0.01	0		0	0.01	0	0	0	0	0	0
Leptosphaeriaceae		0.000983607	0.03					0	0	0.01	0	0		0	0		0			0			0		0	0	0	0.01	0	0	0	0	0	0		0	0	0	0	0.01	0	0	0	0	0	0	0	0
Togniniaceae		0.000980392	0.03	0			0	0		0	0	0.01	0.03		0	0	0		0	0	0	0		0	0		0	0	0	0	0		0			0	0	0		0		0				0	0		0
Rhodothermaceae		0.000945946	0.01	0	0	0		0	0			0	0	0	0.01	0	0	0	0	0	0	0	0	0	0	0	0	0	0.01	0	0	0		0	0	0	0	0		0			0	0	0	0.01	0	0	0
Victivallaceae		0.000909091	0.01							0							0																							0.01						0
Puniceicoccaceae		0.000851064	0.03			0	0		0			0			0		0.01	0	0	0		0			0		0	0	0	0				0			0	0	0	0.03				0	0	0		0	0
Saprolegniaceae		0.00084507	0.01	0	0	0	0	0	0	0.01	0	0	0	0	0	0	0	0	0	0		0	0.01		0	0.01	0	0	0	0	0	0		0	0			0	0	0	0	0	0	0	0	0	0	0	0
Eubacteriaceae	contaminant	0.000833333	0.03	0	0	0	0	0	0		0	0		0	0	0	0.01	0	0	0		0	0	0	0	0	0	0	0	0	0	0	0.03	0	0	0	0	0		0		0	0	0		0	0	0	0
Oscillospiraceae	contaminant	0.000833333	0.02			0			0	0					0	0	0				0			0	0			0		0	0	0	0	0	0		0	0		0.02				0		0		0
Crocinitomicaceae		0.000821918	0.02	0		0	0	0	0	0		0	0	0	0	0	0	0	0	0		0	0	0	0	0	0	0	0	0	0	0	0.01	0	0		0	0	0	0		0.02		0	0	0	0	0
Tannerellaceae		0.000821918	0.01	0	0	0	0	0	0			0	0	0	0	0	0	0	0	0	0	0	0	0	0	0	0	0	0	0	0.01	0.01	0	0	0		0	0	0	0.01		0		0	0	0	0	0	0
Fimbriimonadaceae		0.000819672	0.02	0	0		0		0		0	0	0	0	0	0	0	0		0		0		0	0	0		0	0	0	0	0		0	0		0.02	0		0		0	0	0		0	0	0	0.01
Acidimicrobiaceae		0.0008	0.02	0		0	0	0	0	0	0	0	0	0	0	0	0	0	0	0	0	0	0	0	0	0	0	0	0	0	0	0	0	0	0		0.01	0	0	0.02		0	0	0	0	0	0	0	0
Oscillochloridaceae		0.0008	0.02	0.01	0	0	0	0	0	0	0	0.01	0.02	0	0	0	0	0	0	0	0	0	0	0	0		0	0	0	0	0	0	0	0	0		0.01	0	0	0		0	0	0		0	0	0	0
Punctulariaceae		0.0008	0.02				0	0		0	0	0	0	0	0	0	0			0		0	0		0		0	0			0			0	0	0	0		0	0	0.02				0	0	0	0	0
Archangiaceae		0.000793651	0.01	0	0	0	0		0		0		0		0		0	0	0	0	0	0			0	0	0	0	0	0	0	0		0	0		0	0	0	0			0	0	0	0.01	0	0	0.01
Arthrodermataceae		0.000769231	0.03	0	0	0		0	0	0	0	0	0	0	0	0	0			0	0	0		0	0	0	0	0	0		0	0	0	0	0	0	0	0	0	0.03		0		0.01		0	0	0
Kofleriaceae		0.000769231	0.01	0	0	0	0	0	0	0	0	0	0			0	0	0	0	0				0	0		0	0	0		0	0		0			0.01	0	0	0		0	0	0	0	0.01	0	0	0
Chrysiogenaceae		0.000746269	0.01	0	0	0		0	0	0	0	0	0	0	0	0	0	0	0	0.01	0	0	0	0	0.01	0	0	0	0	0	0	0.01		0	0		0	0	0	0		0				0	0	0	0
Colwelliaceae		0.000746269	0.01	0		0	0	0	0	0	0	0			0	0	0	0	0		0	0	0		0	0	0.01	0	0	0	0	0	0.01	0			0	0	0	0			0	0	0	0	0	0
Desulfobulbaceae		0.000735294	0.03	0	0	0	0	0	0	0	0	0	0		0		0	0		0	0	0		0	0	0	0	0	0	0	0			0	0	0	0	0		0.03		0		0		0	0	0	0
Immundisolibacteraceae		0.000735294	0.04	0	0		0		0	0	0	0	0	0	0	0	0	0	0	0.01	0	0	0	0	0	0		0	0	0	0	0	0	0	0		0	0	0	0		0		0	0	0	0	0	0
Saccharomycetaceae	contaminant	0.000724638	0.01	0	0	0	0		0	0.01	0	0.01	0		0	0	0	0	0	0	0	0	0		0		0	0	0		0	0	0	0	0			0	0	0	0	0		0	0	0	0		0
Defluviitaleaceae		0.000714286	0.01												0		0	0			0								0		0						0		0	0						0		0	0
Hapalosiphonaceae		0.000714286	0.03	0				0.03				0			0	0	0	0	0			0			0			0	0	0	0				0			0		0		0			0	0	0	0
Hyellaceae		0.000714286	0.02	0			0						0			0					0			0	0							0		0			0	0		0		0		0		0			0
Nitrososphaeraceae		0.000714286	0.01			0											0							0		0.01			0		0						0			0					0		0
Rubrobacteraceae		0.000701754	0.02	0	0	0			0		0	0	0.02		0	0	0		0	0		0		0	0	0	0	0	0	0	0	0			0		0		0	0.01				0		0	0	0	0
Polyporaceae		0.000655738	0.02	0		0	0	0	0	0	0	0	0		0	0	0	0	0	0	0	0		0	0		0	0	0	0	0	0		0			0	0	0		0.01	0		0	0	0	0
Sordariaceae		0.000638298	0.01	0					0	0.01		0	0.01			0	0	0	0	0	0	0	0	0		0		0	0		0	0					0.01	0	0	0				0		0	0
Jonesiaceae		0.000625	0.01					0	0		0				0		0.01		0	0		0						0	0		0			0	0	0				0				0			0
Streptosporangiaceae		0.000617284	0.01	0	0	0	0	0	0	0	0	0	0	0	0	0	0	0	0	0	0	0	0	0	0	0	0	0	0	0	0	0		0	0	0.01	0.01	0	0	0.01	0	0	0	0	0	0	0	0	0
Thiobacillaceae		0.000606061	0.01	0	0	0		0	0			0	0	0	0	0	0	0	0	0		0			0		0	0	0	0	0			0	0	0	0.01	0	0	0		0	0	0	0	0	0	0	0
Bogoriellaceae		0.0006	0.01	0		0			0		0	0	0				0		0	0	0	0		0	0		0	0	0	0	0.01	0			0		0		0	0				0	0	0	0
Phanerochaetaceae		0.0006	0.02				0			0	0	0	0	0	0	0	0				0			0		0	0	0		0	0	0		0	0		0				0.02			0		0	0	0	0
Agaricaceae		0.000588235	0.02	0		0			0		0		0	0	0	0	0			0	0		0		0	0	0.02	0	0	0	0		0	0	0		0		0	0	0.01			0	0	0	0	0
Vicinamibacteraceae		0.000588235	0.02	0			0		0	0		0	0	0	0		0		0	0	0	0		0	0		0	0	0	0	0	0		0	0			0	0	0.02		0	0					0
Helotiaceae		0.000576923	0.02	0		0		0	0	0	0	0	0	0		0	0	0	0	0					0		0		0		0	0	0	0	0			0		0		0		0	0	0			0
Dermatophilaceae		0.000571429	0.03	0		0	0		0	0	0	0	0	0	0	0	0	0	0	0	0.03	0		0	0	0	0	0	0	0	0	0		0	0		0	0	0	0		0	0	0	0	0	0	0	0
Succinivibrionaceae		0.000547945	0.01		0		0	0	0			0	0	0	0	0	0	0	0	0	0	0	0	0	0	0	0	0	0	0	0	0	0	0	0	0	0.01	0		0		0	0	0	0	0	0	0	0
Synechococcaceae		0.000547945	0.01	0		0	0	0	0	0.01	0	0	0	0	0	0	0	0	0	0	0	0	0	0.01	0	0	0	0	0	0	0	0		0	0		0	0	0	0		0	0	0	0	0	0	0	0
Verrucariaceae		0.000545455	0.01	0		0		0	0	0		0	0		0		0	0	0			0			0	0	0	0			0	0		0	0		0	0	0.01	0	0	0		0		0	0		0
Cryptomonadaceae		0.000540541	0.02	0				0.02							0		0	0		0		0			0		0	0					0	0			0			0					0	0	0	0
Solibacteraceae		0.000535714	0.02	0		0			0		0	0	0.02		0	0	0	0	0	0		0			0	0	0	0	0		0	0			0		0			0		0	0		0	0	0	0	0
Dipodascaceae		0.000526316	0.01							0.01		0															0	0						0				0								0
Sparassidaceae		0.000526316	0.02	0		0		0	0	0			0		0	0	0			0				0	0		0	0	0	0	0	0		0	0	0	0	0	0	0	0.01	0	0	0		0	0
Thermomonosporaceae		0.000519481	0.02	0	0	0	0	0	0	0	0	0	0	0	0	0	0	0	0	0	0	0	0	0	0		0	0	0	0	0	0		0	0		0	0	0	0.01	0	0	0	0	0	0	0	0
Trichosporonaceae	contaminant	0.000512821	0.01		0		0			0		0	0		0	0	0			0			0		0			0	0	0		0		0			0			0					0	0.01	0	0
Conexibacteraceae		0.000512821	0.01									0		0			0		0						0			0	0	0	0				0		0.01			0.01		0	0	0		0	0	0	0
Dysgonamonadaceae		0.000512821	0.02	0			0	0							0	0	0				0			0	0		0	0	0		0	0			0		0			0.02				0	0	0	0	0
Hypocreaceae		0.000508475	0.01	0	0			0	0	0		0	0.01	0	0	0	0	0	0	0	0	0	0		0		0	0	0	0	0	0	0	0			0	0	0	0.01			0	0		0	0	0
Halothiobacillaceae		0.0005	0.01	0		0					0	0	0	0	0	0	0	0	0	0	0	0			0	0	0	0	0	0	0			0	0		0.01	0		0				0		0.01	0	0	0
Herpetosiphonaceae		0.00046875	0.01	0				0	0			0	0.01	0	0	0	0	0	0	0	0	0		0	0		0	0	0	0	0.01		0	0	0		0	0		0		0		0	0	0	0	0	0.01
Bacteriovoracaceae		0.000465116	0.01				0		0	0		0				0	0	0				0		0	0			0	0	0	0	0		0	0	0	0		0	0			0	0
Jiangellaceae		0.000461538	0.01	0	0		0	0	0		0	0	0		0	0	0	0		0	0	0	0		0	0.01	0	0	0	0	0	0		0			0	0	0	0.01		0	0	0		0	0		0
Desulfuromonadaceae		0.000454545	0.02	0			0		0	0		0	0	0	0	0	0	0	0	0	0	0		0	0		0	0	0	0	0	0		0	0		0	0	0	0.01		0	0	0		0	0	0
Deferribacteraceae		0.000447761	0.02	0	0	0			0			0	0	0	0	0	0	0	0	0	0	0		0	0	0	0	0	0	0	0			0	0		0	0		0.01		0	0	0	0	0	0	0	0
Halieaceae		0.000441176	0.02	0		0	0		0	0	0	0	0	0	0	0	0	0	0	0		0		0	0		0	0	0	0	0	0		0	0			0	0	0.02		0		0	0	0	0	0
Cuniculitremaceae		0.000434783	0.01	0								0	0	0			0		0	0				0	0	0		0		0	0	0		0	0	0	0	0.01		0	0			0	0	0	0	0
Dermateaceae		0.000434783	0.01					0		0	0					0	0			0						0	0	0			0								0	0		0				0	0
Melioribacteraceae		0.000434783	0.01													0				0									0		0						0.01			0						0		0
Dacryobolaceae		0.000425532	0.01	0				0		0	0	0	0				0		0	0	0			0	0		0	0	0	0	0	0	0		0			0			0.01	0				0
Bondarzewiaceae		0.000416667	0.01	0		0	0			0	0	0	0	0	0	0				0				0		0		0	0	0	0		0	0					0		0.01	0	0	0		0	0	0	0
Myxotrichaceae		0.000416667	0.01		0					0			0				0									0	0				0			0					0	0		0
Sandaracinaceae		0.000416667	0.01	0		0	0		0	0	0	0	0	0	0	0	0		0	0	0	0	0	0	0	0	0	0	0	0	0	0		0	0		0.01	0	0	0		0		0	0	0	0		0
Gemmatimonadaceae		0.000410959	0.01				0	0	0	0	0	0	0		0	0	0	0	0	0	0	0	0	0	0	0	0	0	0	0	0	0		0	0	0	0	0	0	0		0	0	0	0	0	0	0	0
Alcanivoracaceae	contaminant	0.000405405	0.01	0	0	0	0	0	0	0		0	0	0	0	0	0	0.01	0	0	0	0	0	0	0		0	0	0	0	0	0.01		0	0	0	0	0		0		0	0	0	0	0	0	0	0
Anaerolineaceae	contaminant	0.000405405	0.01	0	0		0		0	0	0	0	0	0	0	0	0	0	0	0	0	0	0	0	0	0	0	0	0	0	0	0		0	0	0	0	0		0.01		0	0	0	0	0	0	0
Caedimonadaceae		0.0004	0.01	0	0	0	0	0	0	0	0.01	0	0	0	0	0	0	0	0	0	0	0	0	0	0	0	0	0	0	0	0	0		0	0		0	0.01	0	0		0	0	0		0	0	0	0
Halobacteroidaceae		0.0004	0.01	0		0	0	0	0	0	0	0	0	0	0	0	0	0	0	0		0	0	0	0	0	0	0	0	0	0.01	0		0	0	0	0.01	0	0	0		0		0	0	0	0	0
Acidaminococcaceae	contaminant	0.000384615	0.01	0			0	0.01	0		0		0		0	0	0	0		0	0	0		0			0	0	0	0	0	0	0	0			0		0	0			0	0	0	0	0	0	0
Cordycipitaceae		0.000384615	0.01	0			0	0	0				0	0			0					0			0			0	0			0			0				0	0.01						0	0
Beutenbergiaceae	contaminant	0.00037037	0.01	0				0	0	0			0		0	0	0	0	0	0		0		0				0	0	0	0	0	0	0	0			0	0	0				0	0	0
Methanobacteriaceae	contaminant	0.00037037	0.01					0												0		0	0		0		0						0.01	0						0				0		0
Methylacidiphilaceae		0.00037037	0.01	0			0	0	0		0	0		0	0	0	0	0	0	0.01	0	0	0		0	0	0	0	0	0	0	0		0			0	0	0	0		0		0		0	0	0
Spongiibacteraceae		0.000357143	0.02				0	0	0				0	0	0	0	0	0	0	0		0			0		0	0	0	0	0	0		0	0		0	0		0		0	0	0	0	0	0	0
Desulfarculaceae		0.000350877	0.02			0			0		0		0	0	0	0	0		0	0		0			0		0	0	0	0	0	0	0	0			0		0	0		0		0	0	0	0	0	0
Catenulisporaceae		0.000344828	0.01						0					0		0	0					0								0		0		0	0		0	0		0.01		0				0	0
Lewinellaceae		0.00031746	0.01	0		0	0	0	0		0		0	0	0	0	0	0	0	0	0	0	0	0	0		0	0	0		0	0		0			0	0		0		0		0	0	0	0		0
Fervidobacteriaceae		0.0003125	0.02		0		0	0	0	0	0	0	0	0	0	0	0	0	0	0	0	0	0	0		0.02		0	0	0	0	0			0	0	0	0	0	0				0	0	0	0	0	0
Hydrogenothermaceae		0.0003125	0.01	0					0		0	0	0		0	0	0	0	0	0	0		0		0		0	0	0	0	0			0	0		0	0		0		0	0	0	0	0	0	0	0
Desulfurellaceae		0.00030303	0.01	0				0			0		0	0	0	0	0	0	0	0	0	0	0	0	0	0	0	0	0	0	0	0		0	0		0	0	0	0		0	0	0	0	0	0	0	0
Rikenellaceae	contaminant	0.000298507	0.01	0	0			0	0	0		0	0			0	0	0	0	0	0	0	0	0	0	0	0	0	0	0	0	0	0.01	0	0		0	0	0	0		0	0	0	0	0	0	0
Anaeromyxobacteraceae		0.000294118	0.01	0		0	0	0	0	0	0	0	0	0	0	0	0	0		0	0	0	0	0	0		0	0	0	0	0	0		0	0		0	0	0	0		0	0	0	0	0	0	0	0
Aphanothecaceae		0.000294118	0.01	0	0	0	0	0.01		0		0	0		0		0	0	0	0	0	0			0		0	0	0	0	0		0	0	0	0	0	0		0			0	0	0	0	0	0	0
Chthonomonadaceae		0.000294118	0.01	0	0			0	0		0	0	0	0	0	0	0	0	0	0.01	0	0	0	0	0	0	0	0	0	0	0	0		0	0		0	0		0				0		0	0	0	0
Chelatococcaceae		0.000285714	0.01	0		0			0	0		0	0	0	0	0	0	0	0	0	0	0	0	0	0		0	0	0	0	0	0.01		0	0		0	0	0	0			0	0	0	0	0	0	0.01
Cohaesibacteraceae		0.00028169	0.01	0	0	0	0	0	0		0	0	0	0	0	0	0	0	0	0	0	0		0	0	0	0	0	0	0	0	0	0	0	0		0	0	0	0.01	0			0		0	0	0	0
Haloferacaceae		0.000277778	0.01				0					0	0		0	0	0	0	0							0		0	0	0				0	0		0			0				0	0	0		0
Idiomarinaceae	contaminant	0.00027027	0.01	0	0	0	0	0	0		0	0	0	0	0	0	0	0	0	0		0		0	0	0	0	0	0	0	0	0		0	0		0	0	0	0			0	0	0	0	0	0	0
Muribaculaceae	contaminant	0.00027027	0.01	0	0	0	0	0	0	0	0	0	0		0	0	0	0	0	0	0	0	0.01	0	0	0	0	0	0	0	0		0	0	0		0	0	0	0		0		0	0	0	0	0	0
Ruaniaceae		0.00027027	0.01				0	0	0			0	0				0					0						0	0	0	0			0	0		0			0.01	0	0	0	0		0	0
Acidiferrobacteraceae		0.000266667	0.01	0		0	0	0	0			0	0.01	0	0	0	0	0	0	0	0	0	0	0	0	0	0	0	0	0	0	0		0	0	0	0	0		0			0	0	0	0	0	0	0
Coriobacteriaceae	contaminant	0.00025641	0.02	0	0	0	0	0	0	0		0	0	0	0	0	0	0	0	0	0	0	0	0	0	0	0	0	0	0	0	0	0.02	0	0		0	0	0	0	0	0	0	0	0	0	0	0	0
Nitrospinaceae		0.00025641	0.01			0		0			0		0				0	0	0	0		0				0	0	0	0		0						0	0		0.01			0		0		0		0
Myxococcaceae		0.000253165	0.01	0	0	0	0		0	0	0	0	0	0	0		0	0	0	0	0	0	0	0	0	0	0	0	0	0	0	0	0	0	0	0	0	0	0	0	0	0	0	0	0	0	0	0
Sporidiobolaceae		0.000217391	0.01	0			0		0	0.01			0				0			0					0		0	0			0	0	0	0	0			0	0	0	0	0	0			0	0
Trueperaceae		0.000217391	0.01	0	0	0		0		0		0	0			0			0			0			0	0	0	0	0	0	0			0	0		0			0				0	0	0	0	0
Segniliparaceae		0.000212766	0.01					0	0		0	0	0		0	0	0	0	0	0		0		0	0		0		0		0		0	0	0		0	0		0				0		0	0	0
Stereaceae		0.000212766	0.01			0		0		0	0	0	0	0	0		0									0	0	0	0	0	0	0	0		0		0			0				0	0	0	0	0
Spizellomycetaceae		0.000208333	0.01					0	0	0	0	0	0	0		0	0			0						0	0	0	0	0	0	0				0		0		0	0.01	0		0	0	0			0
Coleofasciculaceae		0.000204082	0.01		0	0		0.01	0				0	0	0	0	0	0	0	0			0				0	0	0	0	0			0				0	0	0		0		0	0	0	0
Teratosphaeriaceae		0.0002	0.01	0	0		0						0	0	0		0		0	0			0	0	0			0	0		0	0	0	0	0		0		0	0		0	0	0		0	0		0
Wallemiaceae	contaminant	0.000196078	0.01			0	0		0	0	0	0		0		0	0		0	0	0			0	0		0	0	0		0			0		0	0			0		0		0		0	0	0
Hymenochaetaceae		0.000196078	0.01	0		0	0	0	0	0			0		0	0		0	0				0	0	0		0	0		0	0				0			0	0				0	0		0	0	0
Saprospiraceae		0.000196078	0.01	0		0		0	0		0				0		0	0	0	0	0	0	0	0	0		0	0	0	0	0	0			0		0	0		0				0		0	0	0	0
Tissierellaceae		0.000185185	0.01		0		0		0			0	0	0	0	0	0			0		0		0	0	0		0	0	0	0	0			0			0	0	0		0	0	0			0	0	0
Haliscomenobacteraceae		0.000175439	0.01		0	0			0				0	0	0	0	0	0				0		0	0			0	0	0	0			0	0			0	0	0		0	0	0	0	0	0	0	0
Nautiliaceae		0.000172414	0.01	0	0			0.01	0			0	0	0	0	0	0	0	0	0	0	0		0	0		0	0	0	0	0	0		0	0			0		0				0	0	0	0	0
Trichocomaceae		0.000172414	0.01	0		0	0	0		0	0	0	0	0	0	0	0	0			0	0			0	0	0	0	0		0		0	0		0.01	0	0	0	0	0	0		0	0	0		0
Fibrobacteraceae		0.000169492	0.01	0			0		0		0		0	0	0		0	0	0	0	0	0	0	0	0	0	0	0	0	0	0	0		0	0		0	0		0			0	0		0	0	0
Syntrophorhabdaceae		0.000169492	0.01	0	0	0						0		0	0		0	0		0	0	0	0.01	0	0		0	0	0	0	0		0	0	0		0	0		0		0	0	0	0	0	0	0	0
Odoribacteraceae		0.00016129	0.01	0	0	0	0		0	0	0	0	0	0	0		0	0	0	0					0		0	0	0	0	0	0	0	0	0		0	0	0	0		0		0	0	0	0	0
Pseudanabaenaceae		0.00016129	0.01	0		0	0	0.01		0	0		0	0	0	0	0	0		0		0	0	0	0	0	0	0	0	0	0	0	0	0	0	0	0	0	0	0		0		0			0	0	0
Geobacteraceae		0.00015873	0.01	0	0			0	0		0	0	0	0	0		0	0	0						0		0	0	0	0	0			0	0		0	0		0		0	0	0	0	0	0	0	0
Spiroplasmataceae		0.00015873	0.01	0			0	0	0	0		0	0	0	0	0	0	0	0	0	0	0	0	0	0			0	0	0	0	0		0	0		0	0	0	0				0	0	0	0	0	0
Thermoflexaceae		0.00015873	0.01	0		0		0	0			0	0	0	0	0	0	0	0		0	0	0	0			0	0	0	0	0	0		0	0	0	0			0		0	0	0		0	0	0	0
Thermomicrobiaceae		0.00015873	0.01	0	0	0			0			0	0	0	0	0	0	0	0	0	0	0					0	0	0		0		0	0	0	0	0	0		0		0		0	0	0	0	0	0
Aphanizomenonaceae		0.00015625	0.01		0		0	0			0	0	0	0	0	0	0		0	0	0	0	0	0	0		0	0	0	0	0	0.01		0	0	0	0	0	0	0	0	0	0	0		0	0	0	0
Metschnikowiaceae		0.00015625	0.01			0	0	0	0	0	0	0	0	0	0	0	0	0	0	0		0	0	0	0		0	0	0	0		0		0		0	0	0	0	0	0			0	0	0	0	0	0
Orbaceae		0.000153846	0.01	0	0	0	0	0	0			0	0		0	0	0	0	0	0		0			0	0	0	0	0	0	0			0	0		0	0	0	0		0	0	0		0	0	0	0
Rubricoccaceae		0.000151515	0.01	0			0	0	0	0	0	0	0	0	0	0	0	0	0	0	0	0	0	0	0		0	0	0	0	0	0	0	0	0		0	0	0	0		0	0	0		0	0	0
Syntrophaceae		0.000142857	0.01	0	0			0	0	0		0	0	0	0	0	0	0	0	0	0	0	0	0	0	0	0	0	0	0	0	0		0	0		0	0	0	0		0	0	0	0	0	0	0	0
Microbulbiferaceae		0.000140845	0.01	0	0		0	0	0	0		0	0	0	0	0	0	0	0	0	0	0	0	0	0		0	0	0	0	0	0		0	0		0	0	0	0		0	0	0		0	0	0	0
Thermoactinomycetaceae		0.000136986	0.01	0	0	0.01	0	0	0	0	0		0	0	0	0	0	0	0	0	0	0		0	0	0	0	0	0	0	0	0	0		0		0	0	0	0		0	0	0	0	0	0	0	0
Thiotrichaceae		0.000136986	0.01	0	0		0	0	0		0	0	0	0	0	0	0	0	0	0	0	0	0	0	0	0	0	0	0	0	0	0		0	0		0	0	0	0		0	0	0	0	0	0	0	0
Thermodesulfobacteriaceae		0.000135135	0.01	0	0	0	0	0	0	0	0	0	0		0	0	0		0	0	0	0		0	0	0.01	0	0	0	0	0	0	0	0	0		0	0	0	0		0	0	0	0	0	0	0	0
Kangiellaceae		0.000133333	0.01	0	0	0	0		0	0	0	0	0.01	0	0	0	0	0	0	0	0	0	0	0	0	0	0	0	0	0	0	0	0	0	0	0	0	0	0	0		0		0	0	0	0	0
Synergistaceae		0.000133333	0.01	0	0	0	0		0		0	0	0	0	0	0	0	0	0	0	0	0	0	0	0	0	0	0	0	0	0.01	0	0	0	0		0	0		0		0		0	0	0	0	0	0
Saccharospirillaceae		0.000131579	0.01	0	0	0	0	0	0	0	0	0	0.01	0	0	0	0	0	0	0	0	0	0	0	0		0	0	0	0	0	0	0	0	0		0	0	0	0	0	0		0	0	0	0	0	0
[truncated: 36 more columns]

## Sheet: Viruses
Family	Species	Number of reads	Sample ID	Host	Blast
Baculoviridae	Betabaculovirus chofumiferanae	59	001tc2	insects	Staphylococcus
Microviridae	Sinsheimervirus phiX174	28	001tv	prokaryotes	Hymenobacter
Marseilleviridae	Tokyovirus A1	36	004tc	prokaryotes	Hymenobacter
Steitzviridae	Kinglevirus lutadaptatum	75	006tc	prokaryotes	Microbacterium sp. PM5
Steitzviridae	Kinglevirus lutadaptatum	1673	016tc	prokaryotes	Staphylococcus
Steitzviridae	Kinglevirus lutadaptatum	245	029tc	prokaryotes	Staphylococcus
Steitzviridae	Gihfavirus pelohabitans	171	036tc	prokaryotes	Xanthobacter
Steitzviridae	Kinglevirus lutadaptatum	680	042tc	prokaryotes	Staphylococcus
Steitzviridae	Kinglevirus lutadaptatum	1902	047tc	prokaryotes	Meiothermus
Tospoviridae	Orthotospovirus capsicimaculaflavi	140	051tv	plants	Deinococcus
Kyanoviridae	Synechococcus phage S-SZBM1	27	067tc	cianobact	Caenorhabditis plicata, Escherichia coli, Klebsiella pneumoniae
Unassigned	Punavirus P1	13	100tc	prokaryotes	Staphylococcus
Steitzviridae	Gihfavirus pelohabitans	120	103tc	prokaryotes	Human
Steitzviridae	Kinglevirus lutadaptatum	587	113tc	prokaryotes	Micrococcales: Brevibacterium, Cellulomonas, Arthrobacter
Steitzviridae	Gihfavirus pelohabitans	16286	123tv	prokaryotes	Cupriavidus
Steitzviridae	Gihfavirus pelohabitans	197	126tv	prokaryotes	Human
Steitzviridae	Kinglevirus lutadaptatum	8011	128tc	prokaryotes	Methylorubrum
Unassigned	Punavirus P1	21	128tv	prokaryotes	Cladosporium
Steitzviridae	Kinglevirus lutadaptatum	203	130tc	prokaryotes	Streptococcus
Unassigned	Punavirus P1	35	131tc	prokaryotes	Propionibacteriaceae
Baculoviridae	Betabaculovirus chofumiferanae	143	141tc1	insects	Gordonia
Steitzviridae	Gihfavirus pelohabitans	358	143tc	prokaryotes	Mycolicibacterium
Baculoviridae	Betabaculovirus chofumiferanae	133	150tc	insects	Poteriochroomonas malhamensis
Unassigned	Punavirus P1	15	152tc	prokaryotes	Cupriavidus
